# Supplementary material for: Cholesterol biosynthesis modulates differentiation in murine cranial neural crest cells
Source: Sci Rep. 2023 May 1;13:7073. doi: 10.1038/s41598-023-32922-9 (PMC10151342; doi:10.1038/s41598-023-32922-9)
Supplement: Supplementary file 2 — Supplementary Information 2. [file 41598_2023_32922_MOESM2_ESM.xlsx]

## Sheet: Blue.intersect.all.genes
ENS_ID	Gene_symbol	CG.vs.HG DE call	NG.vs.HG DE call	NG.vs.CG DE call	NG2P.vs.HG DE call	NG2P.vs.CG DE call	NG2P.vs.NG DE call
ENSMUSG00000000120.6	Ngfr	down	up	up	up	up	up
ENSMUSG00000000278.10	Scpep1	no_change	up	no_change	up	no_change	no_change
ENSMUSG00000000282.12	Mnt	no_change	up	up	up	no_change	no_change
ENSMUSG00000000325.16	Arvcf	up	up	no_change	up	no_change	no_change
ENSMUSG00000000531.5	Grasp	no_change	up	no_change	up	no_change	no_change
ENSMUSG00000000791.9	Il12rb1	no_change	up	no_change	up	no_change	no_change
ENSMUSG00000000804.14	Usp32	no_change	up	no_change	no_change	no_change	no_change
ENSMUSG00000000869.12	Il4	no_change	up	no_change	up	up	no_change
ENSMUSG00000000901.17	Mmp11	no_change	up	no_change	up	no_change	no_change
ENSMUSG00000001034.17	Mapk7	no_change	up	no_change	up	no_change	no_change
ENSMUSG00000001128.7	Cfp	no_change	up	no_change	up	no_change	no_change
ENSMUSG00000001248.15	Gramd1a	no_change	up	up	up	up	no_change
ENSMUSG00000001313.12	Rnd2	no_change	up	no_change	no_change	no_change	no_change
ENSMUSG00000001333.9	Sync	up	up	no_change	up	no_change	no_change
ENSMUSG00000001376.17	Vps50	no_change	up	no_change	up	no_change	no_change
ENSMUSG00000001418.13	Glmp	no_change	up	no_change	up	no_change	no_change
ENSMUSG00000001700.10	Gramd3	up	up	no_change	up	no_change	no_change
ENSMUSG00000001750.16	Tcirg1	no_change	up	no_change	up	no_change	no_change
ENSMUSG00000001802.16	Lrp3	up	up	up	up	up	no_change
ENSMUSG00000001930.17	Vwf	up	up	up	up	up	no_change
ENSMUSG00000001962.8	Fam50a	no_change	up	no_change	up	no_change	no_change
ENSMUSG00000001986.16	Gria3	no_change	up	no_change	up	no_change	no_change
ENSMUSG00000001988.9	Npas1	no_change	up	up	no_change	no_change	no_change
ENSMUSG00000002104.11	Rapsn	up	up	up	up	up	no_change
ENSMUSG00000002325.15	Irf9	no_change	up	no_change	no_change	no_change	no_change
ENSMUSG00000002409.18	Dyrk1b	no_change	up	up	up	up	no_change
ENSMUSG00000002475.16	Abhd3	up	up	up	up	up	no_change
ENSMUSG00000002580.7	Mien1	no_change	up	no_change	up	no_change	no_change
ENSMUSG00000002799.6	Jag2	no_change	up	no_change	up	no_change	no_change
ENSMUSG00000002831.14	Plin4	up	up	up	up	up	no_change
ENSMUSG00000002897.5	Il17ra	no_change	up	no_change	up	no_change	no_change
ENSMUSG00000002985.16	Apoe	no_change	up	no_change	up	no_change	no_change
ENSMUSG00000003134.10	Tbc1d8	up	up	no_change	up	up	no_change
ENSMUSG00000003352.14	Cacnb3	no_change	up	no_change	up	no_change	no_change
ENSMUSG00000003363.15	Pld3	no_change	up	no_change	up	no_change	no_change
ENSMUSG00000003545.3	Fosb	no_change	up	up	no_change	no_change	no_change
ENSMUSG00000003546.10	Klc4	no_change	up	up	up	up	no_change
ENSMUSG00000003573.15	Homer3	no_change	up	no_change	up	no_change	no_change
ENSMUSG00000003585.13	Sec14l2	up	up	no_change	up	no_change	no_change
ENSMUSG00000003863.18	Ppfia3	no_change	up	up	up	up	no_change
ENSMUSG00000003873.11	Bax	no_change	up	no_change	up	no_change	no_change
ENSMUSG00000004113.18	Cacna1b	up	up	up	up	no_change	no_change
ENSMUSG00000004187.11	Kifc2	up	up	up	up	up	no_change
ENSMUSG00000004267.16	Eno2	no_change	up	up	up	up	no_change
ENSMUSG00000004285.12	Atp6v1f	no_change	up	no_change	up	no_change	no_change
ENSMUSG00000004317.14	Clcn5	no_change	up	no_change	no_change	no_change	no_change
ENSMUSG00000004508.6	Gab2	no_change	up	no_change	up	no_change	no_change
ENSMUSG00000004567.16	Mcoln1	up	up	up	up	up	no_change
ENSMUSG00000004815.12	Dgkq	no_change	up	no_change	up	up	no_change
ENSMUSG00000004872.15	Pax3	no_change	up	no_change	up	no_change	no_change
ENSMUSG00000004951.10	Hspb1	no_change	up	up	up	up	up
ENSMUSG00000005054.7	Cstb	no_change	up	no_change	up	no_change	no_change
ENSMUSG00000005142.10	Man2b1	no_change	up	no_change	up	no_change	no_change
ENSMUSG00000005413.8	Hmox1	up	up	up	up	up	no_change
ENSMUSG00000005442.13	Cic	no_change	up	up	up	no_change	no_change
ENSMUSG00000005483.10	Dnajb1	no_change	up	no_change	up	no_change	no_change
ENSMUSG00000005628.12	Tmod4	no_change	up	up	up	up	no_change
ENSMUSG00000005686.17	Ampd3	up	up	no_change	up	no_change	no_change
ENSMUSG00000005949.9	Ctns	no_change	up	up	up	no_change	no_change
ENSMUSG00000005986.16	Ankrd13d	no_change	up	no_change	up	no_change	no_change
ENSMUSG00000006014.16	Prg4	no_change	up	up	up	no_change	no_change
ENSMUSG00000006024.13	Napa	no_change	up	no_change	no_change	no_change	no_change
ENSMUSG00000006218.4	Fam131c	no_change	up	no_change	up	no_change	no_change
ENSMUSG00000006273.14	Atp6v1b2	no_change	up	no_change	up	no_change	no_change
ENSMUSG00000006313.5	Upk1a	no_change	up	no_change	up	up	no_change
ENSMUSG00000006356.10	Crip2	up	up	up	up	up	no_change
ENSMUSG00000006435.16	Neurl1a	no_change	up	up	up	no_change	no_change
ENSMUSG00000006462.6	A530013C23Rik	up	up	no_change	up	no_change	no_change
ENSMUSG00000006517.5	Mvd	no_change	up	up	no_change	up	no_change
ENSMUSG00000006527.16	Sfmbt1	no_change	up	no_change	up	no_change	no_change
ENSMUSG00000006567.11	Atp7b	down	up	up	up	up	no_change
ENSMUSG00000006576.16	Slc4a3	no_change	up	no_change	up	up	no_change
ENSMUSG00000006651.8	Aplp1	no_change	up	up	up	up	no_change
ENSMUSG00000006720.16	Zfp184	no_change	up	no_change	up	up	no_change
ENSMUSG00000006920.14	Ezh1	no_change	up	no_change	no_change	no_change	no_change
ENSMUSG00000007038.5	Neu1	up	up	up	up	no_change	no_change
ENSMUSG00000007659.18	Bcl2l1	no_change	up	no_change	up	up	no_change
ENSMUSG00000007682.6	Dio2	up	up	no_change	up	up	no_change
ENSMUSG00000007891.16	Ctsd	no_change	up	up	up	no_change	no_change
ENSMUSG00000007989.7	Fzd3	no_change	up	no_change	up	up	no_change
ENSMUSG00000008206.16	Cers4	no_change	up	no_change	no_change	no_change	no_change
ENSMUSG00000008307.11	1700109H08Rik	no_change	up	up	up	up	no_change
ENSMUSG00000008540.11	Mgst1	up	up	up	up	up	no_change
ENSMUSG00000009487.10	Otog	up	up	up	up	no_change	no_change
ENSMUSG00000009596.9	Taf7l	up	up	up	up	up	no_change
ENSMUSG00000009628.14	Tex15	up	up	no_change	up	no_change	no_change
ENSMUSG00000009739.17	Pou6f1	no_change	up	no_change	up	no_change	no_change
ENSMUSG00000010051.15	Hyal1	no_change	up	no_change	up	no_change	no_change
ENSMUSG00000010751.15	Tnfrsf22	no_change	up	up	up	up	no_change
ENSMUSG00000010803.13	Gabra1	up	up	up	up	up	no_change
ENSMUSG00000011589.9	Fsd1	no_change	up	up	up	up	up
ENSMUSG00000011877.13	Git1	no_change	up	no_change	up	no_change	no_change
ENSMUSG00000013160.7	Atp6v0d1	no_change	up	no_change	up	no_change	no_change
ENSMUSG00000013418.8	B4galnt2	up	up	up	up	up	no_change
ENSMUSG00000014353.15	Tmem87b	no_change	up	no_change	no_change	no_change	no_change
ENSMUSG00000014503.15	Pkd2l2	no_change	up	no_change	up	no_change	no_change
ENSMUSG00000014602.15	Kif1a	up	up	up	up	up	no_change
ENSMUSG00000014846.12	Tppp3	no_change	up	no_change	up	up	no_change
ENSMUSG00000015149.14	Sirt2	no_change	up	no_change	up	no_change	no_change
ENSMUSG00000015222.17	Map2	no_change	up	no_change	up	no_change	no_change
ENSMUSG00000015305.6	Sash1	no_change	up	up	up	up	no_change
ENSMUSG00000015451.16	C4a	no_change	up	up	up	up	no_change
ENSMUSG00000015659.12	Serac1	no_change	up	no_change	up	no_change	no_change
ENSMUSG00000015837.15	Sqstm1	up	up	no_change	up	no_change	no_change
ENSMUSG00000015970.19	Chdh	down	up	up	up	up	no_change
ENSMUSG00000016028.10	Celsr1	up	up	up	up	no_change	no_change
ENSMUSG00000016239.11	Lonrf3	no_change	up	no_change	up	no_change	no_change
ENSMUSG00000016356.18	Col20a1	up	up	no_change	up	no_change	up
ENSMUSG00000016493.13	Cd46	no_change	up	no_change	up	no_change	no_change
ENSMUSG00000016496.7	Cd274	no_change	up	up	up	up	no_change
ENSMUSG00000016534.15	Lamp2	no_change	up	no_change	up	no_change	no_change
ENSMUSG00000016624.15	Phf21b	no_change	up	no_change	up	up	no_change
ENSMUSG00000017386.10	Traf4	no_change	up	no_change	up	up	no_change
ENSMUSG00000017418.14	Arl5b	no_change	up	up	up	up	no_change
ENSMUSG00000017639.13	Rab11fip4	no_change	up	up	up	up	no_change
ENSMUSG00000017692.8	Rhbdl3	up	up	no_change	up	up	no_change
ENSMUSG00000017756.9	Slc12a7	no_change	up	no_change	up	no_change	no_change
ENSMUSG00000017760.16	Ctsa	no_change	up	no_change	up	no_change	no_change
ENSMUSG00000017929.13	B4galt5	no_change	up	no_change	no_change	no_change	no_change
ENSMUSG00000017943.15	Gdap1l1	up	up	no_change	up	up	no_change
ENSMUSG00000018126.15	Baiap2l2	no_change	up	up	up	up	up
ENSMUSG00000018143.10	Mafk	no_change	up	no_change	up	no_change	no_change
ENSMUSG00000018167.10	Stard3	no_change	up	no_change	up	no_change	no_change
ENSMUSG00000018411.17	Mapt	no_change	up	up	up	up	no_change
ENSMUSG00000018427.8	Ypel2	no_change	up	up	up	up	no_change
ENSMUSG00000018567.14	Gabarap	no_change	up	no_change	up	no_change	no_change
ENSMUSG00000018774.13	Cd68	up	up	no_change	up	no_change	up
ENSMUSG00000018931.3	Natd1	no_change	up	no_change	up	no_change	no_change
ENSMUSG00000019087.13	Atp6ap1	no_change	up	no_change	up	no_change	no_change
ENSMUSG00000019139.10	Isyna1	no_change	up	no_change	up	no_change	no_change
ENSMUSG00000019210.10	Atp6v1e1	no_change	up	no_change	no_change	no_change	no_change
ENSMUSG00000019301.5	Hsd17b1	up	up	no_change	up	up	no_change
ENSMUSG00000019487.11	Trip10	no_change	up	no_change	no_change	no_change	no_change
ENSMUSG00000019726.12	Lyst	no_change	up	up	up	up	no_change
ENSMUSG00000019734.16	Tmc4	no_change	up	up	up	up	no_change
ENSMUSG00000019796.12	Lrp11	up	up	no_change	up	up	no_change
ENSMUSG00000019810.15	Fuca2	up	up	up	up	no_change	no_change
ENSMUSG00000019817.18	Plagl1	up	up	no_change	up	no_change	no_change
ENSMUSG00000019823.17	Mical1	no_change	up	up	up	up	no_change
ENSMUSG00000019851.8	Perp	up	up	no_change	up	no_change	no_change
ENSMUSG00000019866.15	Crybg1	no_change	up	no_change	up	no_change	no_change
ENSMUSG00000019894.14	Slc6a15	up	up	no_change	up	no_change	no_change
ENSMUSG00000019935.16	Slc17a8	up	up	up	up	up	no_change
ENSMUSG00000019996.17	Map7	up	up	up	up	up	no_change
ENSMUSG00000020078.16	Vps26a	no_change	up	no_change	up	no_change	no_change
ENSMUSG00000020083.13	Fam241b	up	up	no_change	up	no_change	no_change
ENSMUSG00000020097.14	Sgpl1	no_change	up	no_change	up	no_change	no_change
ENSMUSG00000020121.15	Srgap1	up	up	up	up	up	no_change
ENSMUSG00000020190.13	Mknk2	no_change	up	no_change	no_change	no_change	no_change
ENSMUSG00000020198.8	Ap3d1	no_change	up	no_change	no_change	no_change	no_change
ENSMUSG00000020261.15	Slc36a1	up	up	up	up	no_change	no_change
ENSMUSG00000020331.9	Hcn2	up	up	no_change	up	no_change	no_change
ENSMUSG00000020334.6	Slc22a4	no_change	up	no_change	up	up	no_change
ENSMUSG00000020340.16	Cyfip2	up	up	no_change	up	up	no_change
ENSMUSG00000020376.17	Rnf130	no_change	up	no_change	up	no_change	no_change
ENSMUSG00000020399.14	Havcr2	up	up	no_change	up	no_change	no_change
ENSMUSG00000020431.5	Adcy1	up	up	no_change	up	no_change	no_change
ENSMUSG00000020432.12	Tcn2	up	up	up	up	up	no_change
ENSMUSG00000020448.16	Rnf185	no_change	up	no_change	no_change	no_change	no_change
ENSMUSG00000020520.14	Galnt10	no_change	up	no_change	up	no_change	no_change
ENSMUSG00000020593.16	Lpin1	down	up	up	no_change	up	no_change
ENSMUSG00000020605.9	Hs1bp3	no_change	up	no_change	up	no_change	no_change
ENSMUSG00000020620.14	Abca8b	no_change	up	up	up	no_change	no_change
ENSMUSG00000020629.12	Adi1	no_change	up	no_change	up	no_change	no_change
ENSMUSG00000020653.12	Klf11	no_change	up	no_change	no_change	no_change	no_change
ENSMUSG00000020733.3	Slc9a3r1	up	up	no_change	up	no_change	no_change
ENSMUSG00000020777.16	Acox1	no_change	up	no_change	up	no_change	no_change
ENSMUSG00000020782.18	Llgl2	up	up	no_change	up	no_change	no_change
ENSMUSG00000020793.5	Galr2	no_change	up	up	up	up	no_change
ENSMUSG00000020818.16	Mfsd11	no_change	up	no_change	up	no_change	no_change
ENSMUSG00000020831.18	0610010K14Rik	no_change	up	up	up	up	no_change
ENSMUSG00000020836.15	Coro6	up	up	up	up	up	no_change
ENSMUSG00000020888.16	Dvl2	no_change	up	no_change	up	no_change	no_change
ENSMUSG00000021062.15	Rab15	up	up	no_change	up	up	no_change
ENSMUSG00000021114.9	Atp6v1d	no_change	up	no_change	up	no_change	no_change
ENSMUSG00000021143.10	Pacs2	no_change	up	no_change	up	no_change	no_change
ENSMUSG00000021226.7	Acot2	no_change	up	no_change	up	no_change	no_change
ENSMUSG00000021250.13	Fos	no_change	up	up	up	up	no_change
ENSMUSG00000021256.5	Vash1	up	up	no_change	up	no_change	no_change
ENSMUSG00000021268.17	Meg3	no_change	up	no_change	up	no_change	no_change
ENSMUSG00000021273.11	Fdft1	no_change	up	up	no_change	up	no_change
ENSMUSG00000021303.14	Gng4	up	up	no_change	up	up	no_change
ENSMUSG00000021306.11	Gpr137b	up	up	no_change	up	up	no_change
ENSMUSG00000021373.16	Cap2	up	up	no_change	up	no_change	no_change
ENSMUSG00000021403.3	Serpinb9b	up	up	no_change	up	no_change	no_change
ENSMUSG00000021504.14	B4galt7	no_change	up	no_change	up	no_change	no_change
ENSMUSG00000021510.11	Zfp729a	no_change	up	up	up	up	no_change
ENSMUSG00000021559.14	Dapk1	no_change	up	up	up	up	no_change
ENSMUSG00000021665.9	Hexb	up	up	no_change	up	no_change	no_change
ENSMUSG00000021708.17	Rasgrf2	no_change	up	up	up	up	no_change
ENSMUSG00000021728.8	Emb	no_change	up	no_change	up	no_change	no_change
ENSMUSG00000021745.14	Ptprg	up	up	no_change	up	no_change	no_change
ENSMUSG00000021819.11	Zswim8	no_change	up	no_change	up	up	no_change
ENSMUSG00000021830.14	Txndc16	up	up	no_change	up	no_change	no_change
ENSMUSG00000021876.15	Rnase4	no_change	up	up	up	no_change	no_change
ENSMUSG00000021913.8	Ogdhl	up	up	no_change	up	no_change	no_change
ENSMUSG00000021944.15	Gata4	up	up	up	up	up	up
ENSMUSG00000022074.6	Tnfrsf10b	no_change	up	no_change	no_change	no_change	no_change
ENSMUSG00000022096.14	Hr	no_change	up	up	up	up	no_change
ENSMUSG00000022099.17	Dmtn	no_change	up	no_change	no_change	no_change	no_change
ENSMUSG00000022101.6	Fgf17	no_change	up	up	up	up	no_change
ENSMUSG00000022124.15	Fbxl3	no_change	up	no_change	up	no_change	no_change
ENSMUSG00000022125.7	Cln5	up	up	up	up	up	no_change
ENSMUSG00000022211.9	Carmil3	up	up	up	up	up	no_change
ENSMUSG00000022228.14	Zscan26	no_change	up	up	no_change	no_change	no_change
ENSMUSG00000022237.17	Ankrd33b	no_change	up	up	up	up	no_change
ENSMUSG00000022240.10	Ctnnd2	up	up	up	up	up	no_change
ENSMUSG00000022270.16	Retreg1	no_change	up	no_change	up	no_change	no_change
ENSMUSG00000022295.8	Atp6v1c1	no_change	up	no_change	up	no_change	no_change
ENSMUSG00000022321.15	Cdh10	no_change	up	up	no_change	no_change	no_change
ENSMUSG00000022335.17	Zfat	no_change	up	up	up	up	no_change
ENSMUSG00000022350.7	Washc5	no_change	up	no_change	up	no_change	no_change
ENSMUSG00000022359.10	Wdyhv1	no_change	up	no_change	no_change	no_change	no_change
ENSMUSG00000022371.16	Col14a1	no_change	up	up	up	no_change	no_change
ENSMUSG00000022382.15	Wnt7b	no_change	up	up	up	up	no_change
ENSMUSG00000022415.12	Syngr1	no_change	up	no_change	no_change	no_change	no_change
ENSMUSG00000022425.16	Enpp2	up	up	no_change	up	up	no_change
ENSMUSG00000022439.9	Parvg	no_change	up	no_change	up	up	no_change
ENSMUSG00000022474.15	Pmm1	up	up	no_change	up	no_change	no_change
ENSMUSG00000022537.18	Tmem44	no_change	up	no_change	up	up	no_change
ENSMUSG00000022558.16	Mroh1	up	up	no_change	up	no_change	no_change
ENSMUSG00000022564.7	Grina	no_change	up	no_change	up	no_change	no_change
ENSMUSG00000022580.13	Rhpn1	no_change	up	up	up	up	no_change
ENSMUSG00000022617.15	Chkb	up	up	up	up	no_change	no_change
ENSMUSG00000022620.14	Arsa	no_change	up	no_change	no_change	no_change	no_change
ENSMUSG00000022623.17	Shank3	up	up	up	up	up	no_change
ENSMUSG00000022762.18	Ncam2	up	up	up	up	no_change	no_change
ENSMUSG00000022773.19	Ypel1	no_change	up	up	up	up	no_change
ENSMUSG00000022790.14	Igsf11	no_change	up	up	up	up	no_change
ENSMUSG00000022805.17	Maats1	up	up	no_change	up	up	no_change
ENSMUSG00000022817.15	Itgb5	no_change	up	no_change	up	no_change	no_change
ENSMUSG00000022818.13	Cyp2ab1	up	up	up	up	up	no_change
ENSMUSG00000022822.16	Abcc5	no_change	up	up	up	up	no_change
ENSMUSG00000022838.14	Eaf2	no_change	up	no_change	up	no_change	no_change
ENSMUSG00000022883.11	Robo1	up	up	no_change	up	no_change	no_change
ENSMUSG00000022946.10	Dop1b	no_change	up	no_change	up	no_change	no_change
ENSMUSG00000022947.8	Cbr3	up	up	no_change	up	no_change	no_change
ENSMUSG00000022973.18	Synj1	no_change	up	no_change	no_change	no_change	no_change
ENSMUSG00000023034.7	Nr4a1	no_change	up	no_change	up	no_change	no_change
ENSMUSG00000023048.13	Prr13	no_change	up	no_change	up	no_change	no_change
ENSMUSG00000023052.8	Npff	no_change	up	no_change	up	no_change	no_change
ENSMUSG00000023074.11	Mospd1	no_change	up	no_change	up	no_change	no_change
ENSMUSG00000023143.10	Nagpa	no_change	up	no_change	no_change	no_change	no_change
ENSMUSG00000023249.15	Parp3	no_change	up	no_change	no_change	no_change	no_change
ENSMUSG00000023259.16	Slc26a6	no_change	up	no_change	no_change	no_change	no_change
ENSMUSG00000023348.11	Trip6	no_change	up	no_change	up	no_change	no_change
ENSMUSG00000023473.13	Celsr3	no_change	up	up	up	up	no_change
ENSMUSG00000023764.18	Sfi1	no_change	up	up	up	up	no_change
ENSMUSG00000023795.16	Pisd-ps2	no_change	up	no_change	no_change	no_change	no_change
ENSMUSG00000023912.10	Slc25a27	no_change	up	up	up	up	no_change
ENSMUSG00000023914.16	Mep1a	up	up	up	up	up	no_change
ENSMUSG00000023927.15	Satb1	no_change	up	up	up	up	no_change
ENSMUSG00000023931.5	Efhb	up	up	up	up	up	no_change
ENSMUSG00000023979.14	Guca1b	no_change	up	no_change	up	up	no_change
ENSMUSG00000024014.8	Pim1	up	up	no_change	up	up	no_change
ENSMUSG00000024052.17	Lpin2	no_change	up	no_change	no_change	no_change	no_change
ENSMUSG00000024065.8	Ehd3	no_change	up	no_change	up	up	no_change
ENSMUSG00000024074.8	Crim1	up	up	no_change	up	no_change	no_change
ENSMUSG00000024104.11	Washc2	no_change	up	up	up	up	no_change
ENSMUSG00000024121.13	Atp6v0c	no_change	up	no_change	no_change	no_change	no_change
ENSMUSG00000024180.14	Tmem8	up	up	up	up	up	no_change
ENSMUSG00000024190.7	Dusp1	no_change	up	no_change	up	no_change	no_change
ENSMUSG00000024193.8	Phf1	no_change	up	up	up	no_change	no_change
ENSMUSG00000024194.16	Cuta	no_change	up	no_change	no_change	no_change	no_change
ENSMUSG00000024206.15	Rfx2	no_change	up	no_change	up	up	no_change
ENSMUSG00000024210.3	Ip6k3	no_change	up	up	up	up	no_change
ENSMUSG00000024270.11	Slc39a6	no_change	up	no_change	up	no_change	no_change
ENSMUSG00000024330.17	Col11a2	up	up	up	up	up	no_change
ENSMUSG00000024378.9	Stard4	no_change	up	up	no_change	no_change	no_change
ENSMUSG00000024395.9	Lims2	up	up	no_change	up	no_change	no_change
ENSMUSG00000024413.14	Npc1	no_change	up	no_change	up	no_change	no_change
ENSMUSG00000024423.6	Impact	no_change	up	up	up	up	no_change
ENSMUSG00000024459.18	H2-M5	no_change	up	up	up	up	no_change
ENSMUSG00000024479.3	Mal2	up	up	no_change	up	no_change	no_change
ENSMUSG00000024548.11	Setbp1	no_change	up	no_change	up	no_change	no_change
ENSMUSG00000024593.15	Megf10	no_change	up	no_change	up	no_change	no_change
ENSMUSG00000024610.15	Cd74	up	up	no_change	up	no_change	no_change
ENSMUSG00000024661.7	Fth1	no_change	up	no_change	up	no_change	no_change
ENSMUSG00000024663.20	Rab3il1	no_change	up	no_change	up	up	no_change
ENSMUSG00000024778.13	Fas	up	up	no_change	up	no_change	no_change
ENSMUSG00000024793.14	Tnfrsf25	up	up	no_change	up	no_change	no_change
ENSMUSG00000024806.4	Mlana	up	up	no_change	up	no_change	no_change
ENSMUSG00000024843.15	Chka	no_change	up	up	up	no_change	no_change
ENSMUSG00000024897.9	Apba1	no_change	up	up	up	up	no_change
ENSMUSG00000024901.15	Peli3	no_change	up	no_change	up	no_change	no_change
ENSMUSG00000025037.6	Maoa	up	up	up	up	up	no_change
ENSMUSG00000025137.15	Pcyt2	no_change	up	up	no_change	no_change	no_change
ENSMUSG00000025138.14	Sirt7	no_change	up	no_change	up	no_change	no_change
ENSMUSG00000025139.14	Tollip	no_change	up	no_change	no_change	no_change	no_change
ENSMUSG00000025153.9	Fasn	no_change	up	up	no_change	no_change	no_change
ENSMUSG00000025232.8	Hexa	up	up	no_change	up	no_change	no_change
ENSMUSG00000025283.15	Sat1	no_change	up	no_change	no_change	no_change	no_change
ENSMUSG00000025323.10	Sp4	no_change	up	no_change	no_change	no_change	no_change
ENSMUSG00000025373.14	Rnf41	no_change	up	no_change	up	no_change	no_change
ENSMUSG00000025417.8	Pip4k2c	up	up	up	up	up	no_change
ENSMUSG00000025432.11	Avil	up	up	no_change	up	no_change	no_change
ENSMUSG00000025450.4	Gm9752	no_change	up	up	up	up	no_change
ENSMUSG00000025504.14	Eps8l2	no_change	up	no_change	no_change	no_change	no_change
ENSMUSG00000025510.14	Cd151	no_change	up	no_change	up	no_change	no_change
ENSMUSG00000025521.15	Tmem192	up	up	no_change	up	no_change	no_change
ENSMUSG00000025572.17	Tmc6	no_change	up	no_change	up	no_change	no_change
ENSMUSG00000025579.14	Gaa	no_change	up	no_change	no_change	no_change	no_change
ENSMUSG00000025584.17	Pde8a	no_change	up	up	up	up	no_change
ENSMUSG00000025586.17	Cpeb1	up	up	up	up	up	no_change
ENSMUSG00000025592.17	Dach2	up	up	up	up	up	no_change
ENSMUSG00000025648.18	Pfkfb4	no_change	up	up	no_change	no_change	no_change
ENSMUSG00000025658.16	Cnksr2	no_change	up	up	up	up	no_change
ENSMUSG00000025735.13	Rhbdl1	up	up	no_change	up	no_change	no_change
ENSMUSG00000025738.8	Fbxl16	up	up	no_change	up	no_change	no_change
ENSMUSG00000025757.12	Hspa4l	no_change	up	up	up	up	no_change
ENSMUSG00000025815.13	Dhtkd1	no_change	up	no_change	up	no_change	no_change
ENSMUSG00000025889.13	Snca	up	up	no_change	up	no_change	no_change
ENSMUSG00000025915.14	Sgk3	no_change	up	up	up	up	no_change
ENSMUSG00000025920.19	Stau2	no_change	up	no_change	up	no_change	no_change
ENSMUSG00000025921.7	Rdh10	no_change	up	up	no_change	no_change	no_change
ENSMUSG00000025932.14	Eya1	no_change	up	no_change	up	no_change	no_change
ENSMUSG00000025949.16	Pikfyve	no_change	up	up	up	no_change	no_change
ENSMUSG00000025950.16	Idh1	no_change	up	no_change	no_change	no_change	no_change
ENSMUSG00000025993.10	Slc40a1	up	up	up	up	up	no_change
ENSMUSG00000026004.15	Kansl1l	no_change	up	up	up	up	no_change
ENSMUSG00000026012.2	Cd28	up	up	up	up	up	no_change
ENSMUSG00000026014.15	Raph1	no_change	up	no_change	no_change	no_change	no_change
ENSMUSG00000026018.12	Ica1l	up	up	no_change	up	up	no_change
ENSMUSG00000026110.15	Mgat4a	no_change	up	no_change	no_change	no_change	no_change
ENSMUSG00000026113.17	Inpp4a	no_change	up	no_change	up	no_change	no_change
ENSMUSG00000026205.8	Slc23a3	up	up	no_change	up	no_change	no_change
ENSMUSG00000026213.15	Stk11ip	no_change	up	no_change	up	no_change	no_change
ENSMUSG00000026235.14	Epha4	up	up	no_change	up	no_change	no_change
ENSMUSG00000026247.13	Ecel1	up	up	up	up	up	up
ENSMUSG00000026304.13	Rab17	up	up	no_change	up	no_change	no_change
ENSMUSG00000026308.8	Klhl30	no_change	up	no_change	no_change	no_change	no_change
ENSMUSG00000026383.14	Epb41l5	no_change	up	up	up	up	no_change
ENSMUSG00000026389.16	Steap3	no_change	up	no_change	up	no_change	no_change
ENSMUSG00000026409.14	Pfkfb2	no_change	up	no_change	no_change	no_change	no_change
ENSMUSG00000026426.10	Arl8a	no_change	up	no_change	up	no_change	no_change
ENSMUSG00000026430.16	Rassf5	up	up	no_change	up	no_change	no_change
ENSMUSG00000026435.15	Slc45a3	up	up	no_change	up	no_change	no_change
ENSMUSG00000026494.12	Kif26b	up	up	up	up	up	no_change
ENSMUSG00000026580.16	Selp	up	up	up	up	up	no_change
ENSMUSG00000026600.12	Soat1	no_change	up	no_change	no_change	no_change	no_change
ENSMUSG00000026628.13	Atf3	up	up	up	up	up	no_change
ENSMUSG00000026639.18	Lamb3	no_change	up	up	up	no_change	no_change
ENSMUSG00000026672.11	Optn	up	up	up	up	no_change	no_change
ENSMUSG00000026675.12	Hsd17b7	no_change	up	up	no_change	up	down
ENSMUSG00000026676.7	Ccdc3	no_change	up	no_change	up	no_change	no_change
ENSMUSG00000026748.13	Plxdc2	up	up	up	up	up	no_change
ENSMUSG00000026764.15	Kif5c	no_change	up	up	up	up	up
ENSMUSG00000026807.8	Ak8	up	up	no_change	up	up	no_change
ENSMUSG00000026812.16	Tsc1	no_change	up	no_change	no_change	no_change	no_change
ENSMUSG00000026831.16	1700007K13Rik	up	up	up	up	up	no_change
ENSMUSG00000026841.7	Fibcd1	up	up	up	up	no_change	no_change
ENSMUSG00000026915.16	Strbp	up	up	no_change	up	no_change	no_change
ENSMUSG00000026956.15	Uap1l1	up	up	no_change	up	no_change	no_change
ENSMUSG00000026958.13	Dpp7	up	up	up	up	up	no_change
ENSMUSG00000026959.13	Grin1	up	up	up	up	no_change	no_change
ENSMUSG00000026988.15	Wdsub1	no_change	up	no_change	up	no_change	no_change
ENSMUSG00000027071.14	P2rx3	up	up	up	up	up	no_change
ENSMUSG00000027130.15	Slc12a6	no_change	up	no_change	no_change	no_change	no_change
ENSMUSG00000027173.7	Depdc7	up	up	no_change	up	no_change	no_change
ENSMUSG00000027194.16	Ttc17	no_change	up	up	up	up	no_change
ENSMUSG00000027223.15	Mapk8ip1	no_change	up	up	up	up	no_change
ENSMUSG00000027245.11	Hypk	no_change	up	no_change	up	no_change	no_change
ENSMUSG00000027297.14	Ltk	up	up	up	up	up	no_change
ENSMUSG00000027313.3	Chac1	no_change	up	up	up	up	no_change
ENSMUSG00000027339.15	Rassf2	up	up	no_change	up	no_change	no_change
ENSMUSG00000027340.15	Slc23a2	no_change	up	up	up	up	no_change
ENSMUSG00000027397.14	Slc20a1	no_change	up	up	up	up	no_change
ENSMUSG00000027420.13	Bfsp1	no_change	up	up	up	up	no_change
ENSMUSG00000027488.12	Snta1	up	up	no_change	up	no_change	no_change
ENSMUSG00000027489.15	Necab3	up	up	no_change	up	no_change	no_change
ENSMUSG00000027500.10	Stmn2	no_change	up	up	no_change	no_change	no_change
ENSMUSG00000027506.15	Tpd52	up	up	no_change	up	no_change	no_change
ENSMUSG00000027570.15	Col9a3	no_change	up	no_change	up	up	no_change
ENSMUSG00000027583.13	Zbtb46	up	up	no_change	up	up	no_change
ENSMUSG00000027612.7	Mmp24	up	up	no_change	up	up	no_change
ENSMUSG00000027656.7	Ccn5	no_change	up	no_change	up	up	no_change
ENSMUSG00000027676.11	Ccdc39	no_change	up	up	up	up	no_change
ENSMUSG00000027698.14	Nceh1	no_change	up	no_change	up	up	no_change
ENSMUSG00000027775.9	Mfsd1	up	up	up	up	up	no_change
ENSMUSG00000027796.2	Smad9	up	up	no_change	up	no_change	no_change
ENSMUSG00000027820.12	Mme	up	up	up	up	no_change	no_change
ENSMUSG00000027864.9	Ptgfrn	no_change	up	no_change	up	no_change	no_change
ENSMUSG00000027931.12	Npr1	no_change	up	no_change	up	up	no_change
ENSMUSG00000027950.7	Chrnb2	no_change	up	no_change	up	up	no_change
ENSMUSG00000027978.9	Prss12	up	up	up	up	up	no_change
ENSMUSG00000027985.14	Lef1	up	up	up	up	up	no_change
ENSMUSG00000027995.10	Tlr2	no_change	up	up	up	no_change	no_change
ENSMUSG00000028028.11	Alpk1	no_change	up	up	no_change	no_change	no_change
ENSMUSG00000028039.11	Efna3	up	up	up	up	up	no_change
ENSMUSG00000028047.11	Thbs3	no_change	up	no_change	up	no_change	no_change
ENSMUSG00000028048.11	Gba	up	up	no_change	up	no_change	no_change
ENSMUSG00000028051.10	Hcn3	no_change	up	no_change	up	up	no_change
ENSMUSG00000028076.12	Cd1d1	no_change	up	no_change	up	no_change	no_change
ENSMUSG00000028121.8	Bcar3	no_change	up	up	up	up	no_change
ENSMUSG00000028125.14	Abca4	no_change	up	no_change	no_change	no_change	no_change
ENSMUSG00000028167.15	Bdh2	up	up	no_change	up	no_change	no_change
ENSMUSG00000028173.10	Wls	no_change	up	no_change	no_change	no_change	no_change
ENSMUSG00000028211.11	Trp53inp1	no_change	up	up	up	up	no_change
ENSMUSG00000028214.13	Gem	no_change	up	up	up	up	no_change
ENSMUSG00000028246.13	Faxc	no_change	up	no_change	up	no_change	no_change
ENSMUSG00000028270.12	Gbp2	up	up	no_change	up	no_change	no_change
ENSMUSG00000028278.14	Rragd	up	up	up	up	up	no_change
ENSMUSG00000028289.12	Epha7	no_change	up	no_change	up	no_change	no_change
ENSMUSG00000028341.9	Nr4a3	up	up	up	up	up	no_change
ENSMUSG00000028358.15	Zfp618	no_change	up	no_change	up	up	no_change
ENSMUSG00000028369.15	Svep1	up	up	up	up	up	no_change
ENSMUSG00000028370.7	Pappa	no_change	up	up	up	up	up
ENSMUSG00000028373.16	Astn2	up	up	no_change	up	up	no_change
ENSMUSG00000028385.14	Snx30	up	up	no_change	up	up	no_change
ENSMUSG00000028399.18	Ptprd	up	up	no_change	up	up	no_change
ENSMUSG00000028410.13	Dnaja1	no_change	up	up	up	up	no_change
ENSMUSG00000028435.8	Aqp3	no_change	up	up	up	up	no_change
ENSMUSG00000028439.14	Fam219a	up	up	no_change	up	no_change	no_change
ENSMUSG00000028469.15	Npr2	no_change	up	no_change	up	no_change	no_change
ENSMUSG00000028518.8	Prkaa2	up	up	no_change	up	no_change	no_change
ENSMUSG00000028542.17	Slc6a9	no_change	up	no_change	up	up	no_change
ENSMUSG00000028599.10	Tnfrsf1b	no_change	up	no_change	up	no_change	no_change
ENSMUSG00000028637.16	Ccdc30	no_change	up	no_change	up	up	no_change
ENSMUSG00000028646.16	Rragc	no_change	up	no_change	up	no_change	no_change
ENSMUSG00000028664.14	Ephb2	up	up	no_change	up	no_change	no_change
ENSMUSG00000028680.14	Plk3	no_change	up	no_change	up	no_change	no_change
ENSMUSG00000028698.13	Pik3r3	no_change	up	no_change	up	no_change	no_change
ENSMUSG00000028744.15	Pqlc2	no_change	up	no_change	up	no_change	no_change
ENSMUSG00000028773.8	Fabp3	up	up	up	up	up	no_change
ENSMUSG00000028780.13	Sema3c	up	up	no_change	up	no_change	no_change
ENSMUSG00000028803.18	Nipal3	no_change	up	up	up	no_change	no_change
ENSMUSG00000028807.2	Zbtb8a	no_change	up	no_change	up	no_change	no_change
ENSMUSG00000028845.15	Tekt2	no_change	up	no_change	up	no_change	no_change
ENSMUSG00000028850.2	Gpatch3	no_change	up	no_change	up	no_change	no_change
ENSMUSG00000028871.7	Rspo1	up	up	up	up	up	no_change
ENSMUSG00000028909.17	Ptpru	up	up	up	up	up	no_change
ENSMUSG00000028914.13	Casp9	no_change	up	no_change	up	no_change	no_change
ENSMUSG00000028943.18	Espn	up	up	no_change	up	no_change	no_change
ENSMUSG00000028962.14	Slc4a2	no_change	up	no_change	up	no_change	no_change
ENSMUSG00000028972.11	Car6	up	up	no_change	up	no_change	no_change
ENSMUSG00000029009.17	Mthfr	no_change	up	up	up	up	no_change
ENSMUSG00000029068.16	Ccnl2	no_change	up	no_change	up	up	no_change
ENSMUSG00000029075.6	Tnfrsf4	no_change	up	no_change	up	up	no_change
ENSMUSG00000029094.12	Afap1	no_change	up	no_change	up	no_change	no_change
ENSMUSG00000029102.9	Hgfac	up	up	no_change	up	up	up
ENSMUSG00000029121.16	Crmp1	up	up	up	up	up	no_change
ENSMUSG00000029149.14	Krtcap3	no_change	up	no_change	no_change	no_change	no_change
ENSMUSG00000029167.13	Ppargc1a	up	up	no_change	up	no_change	no_change
ENSMUSG00000029217.16	Tec	no_change	up	up	up	up	no_change
ENSMUSG00000029223.12	Uchl1	up	up	no_change	up	no_change	no_change
ENSMUSG00000029314.14	Gpat3	no_change	up	no_change	up	no_change	no_change
ENSMUSG00000029330.8	Cds1	up	up	up	up	up	no_change
ENSMUSG00000029348.11	Asphd2	no_change	up	up	up	up	no_change
ENSMUSG00000029360.3	Gm9754	no_change	up	up	up	up	no_change
ENSMUSG00000029380.11	Cxcl1	no_change	up	up	up	no_change	no_change
ENSMUSG00000029442.18	Wdr66	up	up	no_change	up	no_change	no_change
ENSMUSG00000029449.11	Rhof	no_change	up	no_change	up	no_change	no_change
ENSMUSG00000029452.18	Tmem116	up	up	no_change	up	no_change	no_change
ENSMUSG00000029470.15	P2rx4	no_change	up	no_change	no_change	no_change	no_change
ENSMUSG00000029510.15	Gpc2	no_change	up	up	up	up	no_change
ENSMUSG00000029560.12	Snx8	up	up	no_change	up	no_change	no_change
ENSMUSG00000029597.14	Sds	no_change	up	up	up	up	no_change
ENSMUSG00000029600.10	Rita1	no_change	up	no_change	no_change	no_change	no_change
ENSMUSG00000029657.15	Hsph1	no_change	up	no_change	up	up	no_change
ENSMUSG00000029710.15	Ephb4	no_change	up	up	up	up	no_change
ENSMUSG00000029714.11	Gigyf1	no_change	up	up	up	up	no_change
ENSMUSG00000029769.16	Ccdc136	no_change	up	no_change	up	no_change	no_change
ENSMUSG00000029771.12	Irf5	no_change	up	no_change	up	up	no_change
ENSMUSG00000029787.10	Avl9	no_change	up	up	up	up	no_change
ENSMUSG00000029797.13	Sspo	up	up	no_change	up	no_change	no_change
ENSMUSG00000029798.11	Herc6	no_change	up	no_change	no_change	no_change	no_change
ENSMUSG00000029816.10	Gpnmb	up	up	no_change	up	no_change	no_change
ENSMUSG00000029922.15	Mkrn1	no_change	up	no_change	up	no_change	no_change
ENSMUSG00000030055.16	Rab43	up	up	no_change	up	no_change	no_change
ENSMUSG00000030087.11	Klf15	up	up	up	up	up	no_change
ENSMUSG00000030093.7	Wnt7a	up	up	up	up	up	no_change
ENSMUSG00000030101.15	Sumf1	no_change	up	no_change	no_change	no_change	no_change
ENSMUSG00000030107.10	Usp18	no_change	up	no_change	no_change	no_change	no_change
ENSMUSG00000030110.13	Ret	up	up	up	up	up	no_change
ENSMUSG00000030124.2	Lag3	no_change	up	no_change	up	no_change	no_change
ENSMUSG00000030134.11	Rasgef1a	up	up	up	up	up	no_change
ENSMUSG00000030219.13	Erp27	no_change	up	no_change	up	no_change	no_change
ENSMUSG00000030272.15	Camk1	up	up	no_change	up	no_change	no_change
ENSMUSG00000030276.19	Ttll3	up	up	no_change	up	up	no_change
ENSMUSG00000030287.15	Itpr2	no_change	up	no_change	up	no_change	no_change
ENSMUSG00000030303.15	Far2	no_change	up	up	no_change	no_change	no_change
ENSMUSG00000030306.14	Tmtc1	no_change	up	up	up	up	no_change
ENSMUSG00000030314.16	Atg7	no_change	up	no_change	up	no_change	no_change
ENSMUSG00000030330.15	Ing4	no_change	up	up	up	up	no_change
ENSMUSG00000030340.16	Scnn1a	up	up	no_change	up	no_change	no_change
ENSMUSG00000030590.15	Fam98c	no_change	up	no_change	up	no_change	no_change
ENSMUSG00000030621.17	Me3	no_change	up	no_change	up	no_change	no_change
ENSMUSG00000030638.13	Sh3gl3	no_change	up	no_change	no_change	no_change	no_change
ENSMUSG00000030703.8	Gdpd3	no_change	up	up	up	up	no_change
ENSMUSG00000030720.16	Cln3	no_change	up	no_change	up	no_change	no_change
ENSMUSG00000030730.12	Atp2a1	up	up	no_change	up	up	no_change
ENSMUSG00000030741.15	Spns1	no_change	up	up	up	up	no_change
ENSMUSG00000030742.7	Lat	no_change	up	up	up	up	no_change
ENSMUSG00000030798.15	Cd37	no_change	up	up	up	up	up
ENSMUSG00000030824.17	Nucb1	no_change	up	no_change	no_change	no_change	no_change
ENSMUSG00000030872.14	Gga2	no_change	up	no_change	up	no_change	no_change
ENSMUSG00000030882.19	Dnhd1	up	up	up	up	no_change	no_change
ENSMUSG00000030894.5	Tpp1	no_change	up	no_change	up	no_change	no_change
ENSMUSG00000030895.9	Hpx	no_change	up	up	up	up	no_change
ENSMUSG00000030966.13	Trim21	no_change	up	no_change	up	no_change	no_change
ENSMUSG00000031007.2	Atp6ap2	no_change	up	no_change	up	no_change	no_change
ENSMUSG00000031098.18	Syt8	no_change	up	no_change	up	no_change	no_change
ENSMUSG00000031202.5	Rab39b	up	up	up	up	up	no_change
ENSMUSG00000031214.13	Ophn1	no_change	up	no_change	no_change	no_change	no_change
ENSMUSG00000031266.7	Gla	up	up	up	up	up	no_change
ENSMUSG00000031297.14	Slc7a3	up	up	up	up	up	no_change
ENSMUSG00000031303.8	Map3k15	no_change	up	no_change	up	no_change	no_change
ENSMUSG00000031337.16	Mtm1	no_change	up	no_change	no_change	no_change	no_change
ENSMUSG00000031340.8	Gabre	no_change	up	up	up	up	no_change
ENSMUSG00000031351.15	Zfp185	up	up	no_change	up	up	no_change
ENSMUSG00000031387.14	Renbp	up	up	up	up	up	no_change
ENSMUSG00000031389.17	Arhgap4	no_change	up	no_change	up	no_change	no_change
ENSMUSG00000031438.11	Rnf128	no_change	up	no_change	up	no_change	no_change
ENSMUSG00000031441.15	Atp11a	no_change	up	no_change	up	no_change	no_change
ENSMUSG00000031447.7	Lamp1	up	up	no_change	up	no_change	no_change
ENSMUSG00000031451.6	Gas6	up	up	no_change	up	no_change	no_change
ENSMUSG00000031458.8	Coprs	no_change	up	no_change	up	no_change	no_change
ENSMUSG00000031504.6	Rab20	no_change	up	no_change	up	no_change	no_change
ENSMUSG00000031530.6	Dusp4	no_change	up	up	up	up	no_change
ENSMUSG00000031596.15	Slc7a2	up	up	up	up	up	no_change
ENSMUSG00000031709.15	Tbc1d9	up	up	no_change	up	no_change	no_change
ENSMUSG00000031734.13	Irx3	no_change	up	no_change	up	no_change	no_change
ENSMUSG00000031789.17	Cngb1	up	up	no_change	up	no_change	no_change
ENSMUSG00000031790.8	Mmp15	up	up	up	up	up	no_change
ENSMUSG00000031812.16	Map1lc3b	no_change	up	no_change	no_change	no_change	no_change
ENSMUSG00000031828.9	Klhl36	up	up	no_change	up	no_change	no_change
ENSMUSG00000031838.8	Ifi30	up	up	no_change	up	no_change	no_change
ENSMUSG00000031847.8	1700030J22Rik	no_change	up	no_change	up	no_change	no_change
ENSMUSG00000031861.16	Lpar2	no_change	up	no_change	up	no_change	no_change
ENSMUSG00000031875.7	Cmtm3	no_change	up	no_change	up	no_change	no_change
ENSMUSG00000031934.14	Panx1	no_change	up	no_change	up	no_change	no_change
ENSMUSG00000031996.17	Aplp2	no_change	up	no_change	no_change	no_change	no_change
ENSMUSG00000032012.8	Nectin1	up	up	no_change	up	no_change	no_change
ENSMUSG00000032018.14	Sc5d	no_change	up	up	no_change	no_change	no_change
ENSMUSG00000032060.10	Cryab	up	up	no_change	up	no_change	no_change
ENSMUSG00000032127.9	Vps11	no_change	up	up	up	up	no_change
ENSMUSG00000032186.15	Tmod2	up	up	no_change	up	no_change	no_change
ENSMUSG00000032224.15	Fam81a	up	up	up	up	no_change	no_change
ENSMUSG00000032232.14	Cgnl1	no_change	up	no_change	up	no_change	no_change
ENSMUSG00000032238.17	Rora	up	up	up	up	up	no_change
ENSMUSG00000032262.13	Elovl4	up	up	no_change	up	no_change	no_change
ENSMUSG00000032265.14	Tent5a	up	up	up	up	no_change	no_change
ENSMUSG00000032285.15	Dnaja4	no_change	up	no_change	up	up	no_change
ENSMUSG00000032299.10	Commd4	no_change	up	no_change	up	no_change	no_change
ENSMUSG00000032308.9	Ulk3	no_change	up	no_change	up	no_change	no_change
ENSMUSG00000032348.6	Gsta4	no_change	up	no_change	up	up	up
ENSMUSG00000032388.7	Spg21	no_change	up	no_change	up	no_change	no_change
ENSMUSG00000032401.15	Lctl	no_change	up	up	up	no_change	no_change
ENSMUSG00000032446.14	Eomes	no_change	up	no_change	up	no_change	no_change
ENSMUSG00000032489.17	Kif9	no_change	up	no_change	up	up	no_change
ENSMUSG00000032507.15	Fbxl2	up	up	no_change	up	no_change	no_change
ENSMUSG00000032564.16	Cpne4	up	up	up	up	up	no_change
ENSMUSG00000032577.16	Mapkapk3	no_change	up	no_change	no_change	no_change	no_change
ENSMUSG00000032591.15	Mst1	no_change	up	no_change	up	no_change	no_change
ENSMUSG00000032607.12	Amt	no_change	up	up	up	up	no_change
ENSMUSG00000032625.14	Thsd7a	no_change	up	up	up	up	no_change
ENSMUSG00000032633.12	Flcn	up	up	no_change	up	no_change	no_change
ENSMUSG00000032715.9	Trib3	no_change	up	no_change	up	up	no_change
ENSMUSG00000032735.15	Ablim3	no_change	up	up	up	up	no_change
ENSMUSG00000032812.18	Arap1	no_change	up	no_change	up	no_change	no_change
ENSMUSG00000032816.15	Igdcc4	up	up	up	up	up	no_change
ENSMUSG00000032841.15	Prr5l	up	up	no_change	up	no_change	no_change
ENSMUSG00000032849.14	Abcc4	up	up	no_change	up	no_change	no_change
ENSMUSG00000032988.4	Slc16a8	no_change	up	no_change	up	no_change	no_change
ENSMUSG00000033029.12	1700088E04Rik	no_change	up	no_change	up	no_change	no_change
ENSMUSG00000033159.14	Cnppd1	no_change	up	no_change	up	up	no_change
ENSMUSG00000033214.10	Slitrk5	up	up	no_change	up	no_change	no_change
ENSMUSG00000033276.18	Stk36	no_change	up	no_change	up	up	no_change
ENSMUSG00000033278.10	Ptprm	no_change	up	no_change	up	no_change	no_change
ENSMUSG00000033379.13	Atp6v0b	no_change	up	up	up	no_change	no_change
ENSMUSG00000033386.10	Frrs1	no_change	up	no_change	up	no_change	no_change
ENSMUSG00000033417.16	Cacul1	no_change	up	no_change	up	no_change	no_change
ENSMUSG00000033460.14	Armcx1	no_change	up	no_change	up	no_change	no_change
ENSMUSG00000033467.12	Crlf2	no_change	up	no_change	up	no_change	no_change
ENSMUSG00000033538.13	Casp4	no_change	up	no_change	up	no_change	no_change
ENSMUSG00000033542.13	Arhgef5	no_change	up	no_change	up	no_change	no_change
ENSMUSG00000033597.9	Caskin1	no_change	up	up	up	up	no_change
ENSMUSG00000033653.18	Vps8	no_change	up	no_change	no_change	no_change	no_change
ENSMUSG00000033705.17	Stard9	no_change	up	up	up	no_change	no_change
ENSMUSG00000033713.12	Foxn3	no_change	up	no_change	up	no_change	no_change
ENSMUSG00000033792.12	Atp7a	no_change	up	up	up	up	no_change
ENSMUSG00000033793.12	Atp6v1h	no_change	up	no_change	no_change	no_change	no_change
ENSMUSG00000033949.12	Trim36	up	up	no_change	up	no_change	no_change
ENSMUSG00000033972.9	Zfp944	no_change	up	no_change	up	no_change	no_change
ENSMUSG00000034111.6	Tmed8	no_change	up	no_change	up	no_change	no_change
ENSMUSG00000034177.15	Rnf43	no_change	up	up	up	up	no_change
ENSMUSG00000034189.5	Hsdl1	no_change	up	no_change	no_change	no_change	no_change
ENSMUSG00000034216.12	Vps18	no_change	up	no_change	up	no_change	no_change
ENSMUSG00000034227.7	Foxj1	up	up	no_change	up	no_change	no_change
ENSMUSG00000034245.10	Hdac11	no_change	up	no_change	up	no_change	no_change
ENSMUSG00000034247.9	Plekhm1	no_change	up	up	up	up	no_change
ENSMUSG00000034248.7	Slc25a37	no_change	up	up	up	no_change	no_change
ENSMUSG00000034255.17	Arhgap27	up	up	no_change	up	no_change	no_change
ENSMUSG00000034258.4	Flvcr2	up	up	up	up	up	no_change
ENSMUSG00000034265.8	Zdhhc14	up	up	no_change	up	up	no_change
ENSMUSG00000034275.18	Igsf9b	no_change	up	up	up	up	no_change
ENSMUSG00000034330.10	Plcg2	up	up	no_change	up	no_change	no_change
ENSMUSG00000034377.10	Tulp4	no_change	up	no_change	up	no_change	no_change
ENSMUSG00000034402.3	Kcnh5	no_change	up	no_change	up	up	no_change
ENSMUSG00000034430.16	Zxdc	no_change	up	no_change	up	no_change	no_change
ENSMUSG00000034586.14	Hid1	up	up	no_change	up	no_change	no_change
ENSMUSG00000034613.12	Ppm1h	up	up	up	up	up	no_change
ENSMUSG00000034616.17	Ssh3	up	up	no_change	up	no_change	no_change
ENSMUSG00000034647.15	Ankrd12	no_change	up	up	up	up	no_change
ENSMUSG00000034663.13	Bmp2k	no_change	up	no_change	up	no_change	no_change
ENSMUSG00000034707.7	Gns	no_change	up	no_change	up	no_change	no_change
ENSMUSG00000034708.11	Grn	up	up	up	up	up	no_change
ENSMUSG00000034730.17	Adgrb1	up	up	no_change	up	up	up
ENSMUSG00000034731.11	Dgkh	no_change	up	no_change	up	no_change	no_change
ENSMUSG00000034764.15	1700006J14Rik	no_change	up	up	no_change	up	no_change
ENSMUSG00000034799.16	Unc13a	no_change	up	up	no_change	no_change	no_change
ENSMUSG00000034818.17	Celf5	no_change	up	no_change	up	up	up
ENSMUSG00000034858.16	Fam214a	no_change	up	up	up	up	no_change
ENSMUSG00000034910.5	Pygo1	up	up	no_change	up	no_change	no_change
ENSMUSG00000034926.3	Dhcr24	no_change	up	up	no_change	no_change	no_change
ENSMUSG00000034949.18	Zfr2	no_change	up	up	up	up	no_change
ENSMUSG00000034981.9	Parm1	up	up	no_change	up	no_change	no_change
ENSMUSG00000034993.7	Vat1	no_change	up	no_change	up	no_change	no_change
ENSMUSG00000035067.9	Xkr6	no_change	up	no_change	up	up	no_change
ENSMUSG00000035168.16	Tanc1	no_change	up	no_change	up	no_change	no_change
ENSMUSG00000035172.15	Plekhh3	no_change	up	no_change	up	no_change	no_change
ENSMUSG00000035184.15	Fam124a	up	up	no_change	up	no_change	no_change
ENSMUSG00000035187.10	Nkx6-1	up	up	no_change	up	up	no_change
ENSMUSG00000035270.15	Impg2	no_change	up	up	up	up	no_change
ENSMUSG00000035354.9	Uvrag	no_change	up	no_change	no_change	no_change	no_change
ENSMUSG00000035370.9	Gm49322	no_change	up	no_change	no_change	no_change	no_change
ENSMUSG00000035456.9	Prdm8	no_change	up	no_change	no_change	no_change	no_change
ENSMUSG00000035458.15	Tnni3	no_change	up	up	up	up	no_change
ENSMUSG00000035473.10	Galm	no_change	up	no_change	up	no_change	no_change
ENSMUSG00000035509.17	Fbxl21	no_change	up	no_change	up	up	no_change
ENSMUSG00000035521.13	Gnptg	no_change	up	up	up	no_change	no_change
ENSMUSG00000035545.13	Leng8	no_change	up	up	up	no_change	no_change
ENSMUSG00000035681.7	Kcnc2	up	up	no_change	up	no_change	no_change
ENSMUSG00000035713.15	Usp35	no_change	up	up	up	no_change	no_change
ENSMUSG00000035722.15	Abca7	no_change	up	up	no_change	no_change	no_change
ENSMUSG00000035725.13	Prkx	no_change	up	up	up	up	no_change
ENSMUSG00000035769.9	Xylb	no_change	up	no_change	up	no_change	no_change
ENSMUSG00000035829.13	Ppp1r26	up	up	no_change	up	up	no_change
ENSMUSG00000035835.14	Plppr3	no_change	up	no_change	up	up	up
ENSMUSG00000035852.11	Misp	up	up	no_change	up	up	no_change
ENSMUSG00000035868.9	Zfp983	no_change	up	no_change	no_change	no_change	no_change
ENSMUSG00000035873.8	Pawr	up	up	no_change	up	no_change	no_change
ENSMUSG00000035934.16	Pknox2	up	up	no_change	up	no_change	no_change
ENSMUSG00000035953.14	Pip4p1	no_change	up	up	up	no_change	no_change
ENSMUSG00000035969.15	Rusc2	no_change	up	no_change	up	no_change	no_change
ENSMUSG00000035992.15	Fnip1	no_change	up	no_change	no_change	no_change	no_change
ENSMUSG00000036002.12	Fam214b	no_change	up	no_change	up	no_change	no_change
ENSMUSG00000036036.15	Zfp57	no_change	up	up	up	up	no_change
ENSMUSG00000036046.14	5031439G07Rik	no_change	up	no_change	up	no_change	no_change
ENSMUSG00000036057.11	Ptpn23	no_change	up	no_change	up	no_change	no_change
ENSMUSG00000036103.9	Colec12	no_change	up	no_change	up	up	no_change
ENSMUSG00000036151.15	Tm6sf2	no_change	up	no_change	up	no_change	no_change
ENSMUSG00000036246.14	Gmip	no_change	up	no_change	up	no_change	no_change
ENSMUSG00000036304.14	Zdhhc23	up	up	no_change	up	up	no_change
ENSMUSG00000036390.8	Gadd45a	no_change	up	up	up	up	no_change
ENSMUSG00000036501.7	Fam13b	no_change	up	up	no_change	no_change	no_change
ENSMUSG00000036528.15	Ppfibp2	no_change	up	up	up	up	no_change
ENSMUSG00000036534.6	Slc38a7	no_change	up	no_change	up	no_change	no_change
ENSMUSG00000036564.17	Ndrg4	up	up	up	up	up	no_change
ENSMUSG00000036636.10	Clcn7	no_change	up	no_change	up	no_change	no_change
ENSMUSG00000036661.14	Dennd3	no_change	up	up	up	up	no_change
ENSMUSG00000036667.14	Tcaf1	no_change	up	no_change	up	no_change	no_change
ENSMUSG00000036745.15	Ttll7	no_change	up	no_change	no_change	no_change	no_change
ENSMUSG00000036833.16	Pnpla7	no_change	up	up	up	up	no_change
ENSMUSG00000036856.4	Wnt4	up	up	up	up	up	no_change
ENSMUSG00000036867.7	Smad6	no_change	up	no_change	up	no_change	no_change
ENSMUSG00000036907.9	C1ql2	no_change	up	up	up	up	no_change
ENSMUSG00000036938.17	Try5	up	up	up	up	up	no_change
ENSMUSG00000036964.14	Trim17	no_change	up	no_change	up	up	up
ENSMUSG00000036995.7	Asap3	no_change	up	up	up	up	no_change
ENSMUSG00000037259.15	Dzank1	no_change	up	up	up	up	no_change
ENSMUSG00000037266.18	Rsrp1	no_change	up	up	up	up	no_change
ENSMUSG00000037344.14	Slc12a9	no_change	up	no_change	up	up	no_change
ENSMUSG00000037362.8	Ccn3	up	up	no_change	up	up	no_change
ENSMUSG00000037428.14	Vgf	no_change	up	no_change	up	up	no_change
ENSMUSG00000037434.7	Slc30a1	up	up	up	up	no_change	no_change
ENSMUSG00000037440.8	Vnn1	up	up	up	up	up	no_change
ENSMUSG00000037568.12	Vash2	no_change	up	no_change	up	up	no_change
ENSMUSG00000037573.5	Tob1	no_change	up	up	no_change	no_change	no_change
ENSMUSG00000037577.13	Ephx3	up	up	up	up	up	no_change
ENSMUSG00000037594.11	Clba1	no_change	up	no_change	up	no_change	no_change
ENSMUSG00000037613.16	Tnfrsf23	no_change	up	no_change	up	no_change	no_change
ENSMUSG00000037617.12	Spag1	no_change	up	up	up	up	no_change
ENSMUSG00000037638.5	Zbtb42	no_change	up	no_change	up	no_change	no_change
ENSMUSG00000037660.5	Gdf7	up	up	no_change	up	no_change	no_change
ENSMUSG00000037685.15	Atp8a1	up	up	no_change	up	no_change	no_change
ENSMUSG00000037827.5	Gm5884	no_change	up	no_change	up	no_change	no_change
ENSMUSG00000037944.8	Ccr7	no_change	up	up	up	up	no_change
ENSMUSG00000037972.7	Snn	no_change	up	no_change	up	no_change	no_change
ENSMUSG00000037989.15	Wnk2	up	up	up	up	up	up
ENSMUSG00000037997.12	Parp11	no_change	up	no_change	no_change	no_change	no_change
ENSMUSG00000037999.13	Arap2	up	up	up	up	up	no_change
ENSMUSG00000038007.14	Acer2	no_change	up	up	up	up	no_change
ENSMUSG00000038011.15	Dnah10	up	up	no_change	up	up	up
ENSMUSG00000038028.9	Tigar	no_change	up	no_change	up	no_change	no_change
ENSMUSG00000038085.13	Cnbd2	no_change	up	no_change	up	no_change	no_change
ENSMUSG00000038094.15	Atp13a4	up	up	up	up	up	no_change
ENSMUSG00000038132.6	Rbm24	no_change	up	up	up	up	no_change
ENSMUSG00000038167.6	Plekhg6	no_change	up	up	up	up	no_change
ENSMUSG00000038178.16	Slc43a2	no_change	up	no_change	up	up	no_change
ENSMUSG00000038224.12	Serpinf2	no_change	up	up	up	up	no_change
ENSMUSG00000038280.12	Ostm1	up	up	no_change	up	no_change	no_change
ENSMUSG00000038292.14	Ccdc155	up	up	no_change	up	no_change	no_change
ENSMUSG00000038301.15	Snx10	up	up	no_change	up	no_change	no_change
ENSMUSG00000038347.15	Tcte2	up	up	no_change	up	no_change	no_change
ENSMUSG00000038349.10	Plcl1	no_change	up	no_change	no_change	no_change	no_change
ENSMUSG00000038375.15	Trp53inp2	no_change	up	up	up	up	no_change
ENSMUSG00000038400.15	Pmepa1	no_change	up	up	up	up	no_change
ENSMUSG00000038415.10	Foxq1	no_change	up	up	up	up	no_change
ENSMUSG00000038451.13	Spsb2	no_change	up	no_change	no_change	no_change	no_change
ENSMUSG00000038515.10	Grtp1	up	up	no_change	up	up	no_change
ENSMUSG00000038517.15	Tbkbp1	no_change	up	up	up	up	no_change
ENSMUSG00000038524.13	Fchsd1	no_change	up	no_change	up	up	no_change
ENSMUSG00000038615.17	Nfe2l1	no_change	up	no_change	no_change	no_change	no_change
ENSMUSG00000038717.8	Atp5l	no_change	up	no_change	up	no_change	no_change
ENSMUSG00000038742.7	Angptl6	up	up	no_change	up	no_change	no_change
ENSMUSG00000038756.13	Ttll6	up	up	no_change	up	no_change	no_change
ENSMUSG00000038764.14	Ptpn3	no_change	up	no_change	no_change	no_change	no_change
ENSMUSG00000038777.19	Sema6c	up	up	no_change	up	up	no_change
ENSMUSG00000038807.19	Rap1gap2	up	up	up	up	no_change	no_change
ENSMUSG00000038831.16	Ralgps1	no_change	up	no_change	up	up	no_change
ENSMUSG00000038987.8	Cfap157	no_change	up	no_change	up	no_change	no_change
ENSMUSG00000039005.13	Tlr4	no_change	up	no_change	no_change	no_change	no_change
ENSMUSG00000039105.6	Atp6v1g1	no_change	up	no_change	up	no_change	no_change
ENSMUSG00000039115.13	Itga9	no_change	up	no_change	up	no_change	no_change
ENSMUSG00000039137.18	Whrn	no_change	up	up	up	up	no_change
ENSMUSG00000039157.12	Fam102a	up	up	up	up	up	no_change
ENSMUSG00000039158.11	Akna	up	up	no_change	up	no_change	no_change
ENSMUSG00000039232.12	Stx11	no_change	up	up	up	no_change	no_change
ENSMUSG00000039384.8	Dusp10	no_change	up	no_change	no_change	no_change	no_change
ENSMUSG00000039385.5	Cdh6	no_change	up	up	up	up	no_change
ENSMUSG00000039395.8	Mreg	up	up	up	up	up	no_change
ENSMUSG00000039473.8	Ubn1	no_change	up	no_change	up	no_change	no_change
ENSMUSG00000039518.7	Cdsn	up	up	no_change	up	no_change	no_change
ENSMUSG00000039585.15	Myo9a	no_change	up	no_change	no_change	no_change	no_change
ENSMUSG00000039611.2	Tmem246	up	up	no_change	up	no_change	no_change
ENSMUSG00000039616.10	Mocos	up	up	no_change	up	no_change	no_change
ENSMUSG00000039623.13	Ap5z1	no_change	up	up	up	up	no_change
ENSMUSG00000039633.7	Lonrf1	no_change	up	no_change	up	no_change	no_change
ENSMUSG00000039774.12	Galnt12	no_change	up	no_change	up	no_change	no_change
ENSMUSG00000039782.15	Cpeb2	up	up	no_change	up	no_change	no_change
ENSMUSG00000039813.14	Tbc1d2	up	up	up	up	up	no_change
ENSMUSG00000039834.17	Zfp335	no_change	up	up	up	no_change	no_change
ENSMUSG00000039873.4	Neurl2	no_change	up	no_change	up	no_change	no_change
ENSMUSG00000039886.8	Tmem120a	no_change	up	no_change	up	no_change	no_change
ENSMUSG00000039908.14	Slc26a11	no_change	up	no_change	up	no_change	no_change
ENSMUSG00000039942.15	Ptger4	up	up	no_change	up	no_change	no_change
ENSMUSG00000039943.16	Plcb4	no_change	up	no_change	no_change	no_change	no_change
ENSMUSG00000039963.20	Ccdc40	up	up	up	up	up	no_change
ENSMUSG00000039976.4	Tbc1d16	up	up	no_change	up	no_change	no_change
ENSMUSG00000040003.18	Magi2	no_change	up	no_change	up	no_change	no_change
ENSMUSG00000040009.6	Gnaz	no_change	up	up	up	no_change	no_change
ENSMUSG00000040033.16	Stat2	no_change	up	up	up	no_change	no_change
ENSMUSG00000040037.13	Negr1	up	up	up	up	up	no_change
ENSMUSG00000040093.16	Bmf	no_change	up	up	up	up	no_change
ENSMUSG00000040146.9	Rgl3	no_change	up	no_change	up	up	no_change
ENSMUSG00000040158.12	Tax1bp3	no_change	up	no_change	up	no_change	no_change
ENSMUSG00000040258.6	Nxph4	up	up	no_change	up	no_change	no_change
ENSMUSG00000040289.8	Hey1	no_change	up	up	up	up	up
ENSMUSG00000040327.16	Cul9	no_change	up	no_change	up	up	no_change
ENSMUSG00000040329.14	Il7	up	up	no_change	up	no_change	no_change
ENSMUSG00000040350.16	Trim7	up	up	no_change	up	no_change	no_change
ENSMUSG00000040367.2	Lrrd1	up	up	no_change	up	up	no_change
ENSMUSG00000040387.16	Klhl32	up	up	no_change	up	no_change	no_change
ENSMUSG00000040415.15	Dtx3	no_change	up	no_change	up	up	no_change
ENSMUSG00000040435.12	Ppp1r15a	no_change	up	no_change	up	no_change	no_change
ENSMUSG00000040441.11	Slc26a10	no_change	up	no_change	up	no_change	no_change
ENSMUSG00000040560.10	Wdr7	no_change	up	no_change	no_change	no_change	no_change
ENSMUSG00000040594.19	Ranbp17	no_change	up	no_change	up	no_change	no_change
ENSMUSG00000040596.15	Pogk	no_change	up	no_change	up	no_change	no_change
ENSMUSG00000040713.12	Creg1	up	up	no_change	up	up	no_change
ENSMUSG00000040717.6	Il17rd	no_change	up	up	up	up	no_change
ENSMUSG00000040723.14	Rcsd1	no_change	up	no_change	up	no_change	no_change
ENSMUSG00000040938.16	Slc16a11	no_change	up	up	up	no_change	no_change
ENSMUSG00000040957.15	Cables1	no_change	up	no_change	up	no_change	no_change
ENSMUSG00000040964.16	Arhgef10l	no_change	up	no_change	up	no_change	no_change
ENSMUSG00000040978.4	Gm11992	no_change	up	up	up	up	no_change
ENSMUSG00000041000.8	Trim62	up	up	no_change	up	no_change	no_change
ENSMUSG00000041120.6	Nbl1	up	up	up	up	up	no_change
ENSMUSG00000041132.11	N4bp2l1	up	up	up	up	up	no_change
ENSMUSG00000041189.9	Chrnb1	no_change	up	no_change	up	no_change	no_change
ENSMUSG00000041225.16	Arhgap12	no_change	up	no_change	up	no_change	no_change
ENSMUSG00000041261.9	Car8	up	up	no_change	up	up	no_change
ENSMUSG00000041268.17	Dmxl2	up	up	up	up	up	no_change
ENSMUSG00000041351.16	Rap1gap	no_change	up	no_change	up	no_change	no_change
ENSMUSG00000041390.18	Mdfic	no_change	up	no_change	up	no_change	no_change
ENSMUSG00000041420.18	Meis3	up	up	up	up	up	no_change
ENSMUSG00000041439.15	Mfsd6	up	up	no_change	up	no_change	no_change
ENSMUSG00000041488.16	Stx3	no_change	up	no_change	up	no_change	no_change
ENSMUSG00000041624.10	Gucy1a2	no_change	up	up	up	up	no_change
ENSMUSG00000041625.15	Ggact	no_change	up	no_change	up	no_change	no_change
ENSMUSG00000041642.18	Kif21b	no_change	up	up	up	up	no_change
ENSMUSG00000041658.12	Rragb	up	up	no_change	up	no_change	no_change
ENSMUSG00000041729.15	Coro2b	up	up	up	up	up	no_change
ENSMUSG00000041741.10	Pde3a	no_change	up	up	up	up	no_change
ENSMUSG00000041750.13	Cd1d2	no_change	up	no_change	up	no_change	no_change
ENSMUSG00000041782.14	Lad1	no_change	up	up	up	up	no_change
ENSMUSG00000041842.15	Fhdc1	no_change	up	up	no_change	no_change	no_change
ENSMUSG00000041845.11	Rhod	no_change	up	no_change	no_change	no_change	no_change
ENSMUSG00000041921.16	Metap1d	no_change	up	no_change	no_change	no_change	no_change
ENSMUSG00000041923.15	Nol4	no_change	up	no_change	up	up	no_change
ENSMUSG00000041935.10	AW549877	no_change	up	no_change	up	no_change	no_change
ENSMUSG00000042073.15	Abhd14b	no_change	up	no_change	no_change	no_change	no_change
ENSMUSG00000042156.16	Dzip1	no_change	up	no_change	up	no_change	no_change
ENSMUSG00000042228.14	Lyn	no_change	up	no_change	up	no_change	no_change
ENSMUSG00000042246.5	Tmc7	up	up	up	up	up	no_change
ENSMUSG00000042388.14	Dlgap3	up	up	up	up	up	no_change
ENSMUSG00000042408.13	Zmym6	no_change	up	no_change	up	up	no_change
ENSMUSG00000042428.6	Mgat3	no_change	up	up	up	up	no_change
ENSMUSG00000042444.10	Mindy2	no_change	up	up	no_change	no_change	down
ENSMUSG00000042453.14	Reln	no_change	up	up	up	up	no_change
ENSMUSG00000042496.18	Prdm10	no_change	up	up	no_change	no_change	no_change
ENSMUSG00000042500.11	Ago4	no_change	up	up	up	up	no_change
ENSMUSG00000042564.13	Fam227a	no_change	up	no_change	up	up	no_change
ENSMUSG00000042589.18	Cux2	up	up	no_change	up	up	up
ENSMUSG00000042644.9	Itpr3	no_change	up	up	up	no_change	no_change
ENSMUSG00000042662.16	Dusp15	up	up	no_change	up	up	no_change
ENSMUSG00000042686.5	Jph1	up	up	no_change	up	no_change	no_change
ENSMUSG00000042724.8	Map3k9	up	up	up	up	up	no_change
ENSMUSG00000042745.9	Id1	no_change	up	up	up	up	no_change
ENSMUSG00000042750.7	Bex2	no_change	up	up	up	no_change	no_change
ENSMUSG00000042766.17	Trim46	no_change	up	no_change	up	up	no_change
ENSMUSG00000042793.13	Lgr6	up	up	up	up	up	no_change
ENSMUSG00000042870.15	Tom1	no_change	up	no_change	up	no_change	no_change
ENSMUSG00000042978.11	Sbk1	no_change	up	up	up	up	no_change
ENSMUSG00000043165.7	Lor	no_change	up	no_change	up	no_change	no_change
ENSMUSG00000043391.10	2510009E07Rik	no_change	up	no_change	no_change	no_change	no_change
ENSMUSG00000043556.10	Fbxl7	no_change	up	no_change	up	up	up
ENSMUSG00000043557.16	Mdga1	up	up	up	up	up	no_change
ENSMUSG00000043668.13	Tox3	up	up	up	up	up	no_change
ENSMUSG00000043670.4	Diras1	no_change	up	no_change	up	up	no_change
ENSMUSG00000043782.9	Bicdl2	up	up	no_change	up	no_change	no_change
ENSMUSG00000043789.8	Vwce	up	up	no_change	up	up	no_change
ENSMUSG00000043822.18	Adamtsl5	up	up	up	up	no_change	no_change
ENSMUSG00000044024.16	Rell2	up	up	no_change	up	no_change	no_change
ENSMUSG00000044037.15	Als2cl	up	up	up	up	up	no_change
ENSMUSG00000044083.12	Efcab8	up	up	up	up	up	up
ENSMUSG00000044164.2	Rnf182	no_change	up	up	up	up	no_change
ENSMUSG00000044197.8	Gpr146	no_change	up	up	up	up	no_change
ENSMUSG00000044216.7	Kcnj4	up	up	up	up	up	no_change
ENSMUSG00000044364.5	Tmem74b	no_change	up	up	up	up	no_change
ENSMUSG00000044433.16	Camsap3	no_change	up	up	up	up	no_change
ENSMUSG00000044468.14	Tent5c	no_change	up	up	up	up	no_change
ENSMUSG00000044548.11	Dact1	up	up	no_change	up	no_change	no_change
ENSMUSG00000044576.6	Garem2	up	up	no_change	up	up	no_change
ENSMUSG00000044646.15	Zbtb7c	no_change	up	no_change	up	no_change	no_change
ENSMUSG00000044734.16	Serpinb1a	up	up	no_change	up	no_change	no_change
ENSMUSG00000044786.6	Zfp36	no_change	up	up	no_change	up	no_change
ENSMUSG00000044916.10	1700029I15Rik	no_change	up	up	up	up	no_change
ENSMUSG00000045038.14	Prkce	up	up	no_change	up	no_change	no_change
ENSMUSG00000045062.4	Pcdhb7	no_change	up	no_change	no_change	no_change	no_change
ENSMUSG00000045071.14	E130308A19Rik	no_change	up	no_change	up	up	no_change
ENSMUSG00000045176.3	Borcs6	no_change	up	up	no_change	no_change	no_change
ENSMUSG00000045294.11	Insig1	no_change	up	up	no_change	no_change	no_change
ENSMUSG00000045348.16	Nyap1	no_change	up	no_change	up	up	no_change
ENSMUSG00000045349.15	Sh2d5	no_change	up	no_change	up	up	no_change
ENSMUSG00000045374.18	Wdr81	no_change	up	up	up	up	no_change
ENSMUSG00000045382.6	Cxcr4	no_change	up	up	up	up	no_change
ENSMUSG00000045636.16	Mtus1	no_change	up	no_change	up	no_change	no_change
ENSMUSG00000045657.3	Pcdhb10	no_change	up	no_change	no_change	no_change	no_change
ENSMUSG00000045659.18	Plekha7	up	up	no_change	up	no_change	no_change
ENSMUSG00000045777.14	Ifitm10	up	up	no_change	up	up	up
ENSMUSG00000045827.10	Serpinb9	up	up	no_change	up	no_change	no_change
ENSMUSG00000045912.9	C2cd4c	up	up	no_change	up	no_change	no_change
ENSMUSG00000046312.4	Myorg	no_change	up	no_change	up	no_change	no_change
ENSMUSG00000046387.5	Pcdhb17	no_change	up	up	up	no_change	no_change
ENSMUSG00000046408.13	1700067K01Rik	no_change	up	no_change	up	no_change	no_change
ENSMUSG00000046417.14	Lrrc75a	no_change	up	no_change	up	no_change	no_change
ENSMUSG00000046447.3	Camk2n1	no_change	up	no_change	up	up	no_change
ENSMUSG00000046516.10	Cox17	no_change	up	no_change	up	no_change	no_change
ENSMUSG00000046532.8	Ar	up	up	up	up	up	no_change
ENSMUSG00000046550.8	Spin2c	no_change	up	up	up	up	no_change
ENSMUSG00000046598.15	Bdh1	no_change	up	up	up	up	no_change
ENSMUSG00000046688.14	Tifa	up	up	up	up	up	no_change
ENSMUSG00000046714.7	Foxc2	no_change	up	no_change	up	no_change	no_change
ENSMUSG00000046727.13	Cystm1	no_change	up	no_change	up	no_change	no_change
ENSMUSG00000046743.6	Fat4	no_change	up	no_change	up	no_change	no_change
ENSMUSG00000046861.9	Hectd3	no_change	up	no_change	up	no_change	no_change
ENSMUSG00000046962.16	Zbtb21	no_change	up	no_change	no_change	no_change	no_change
ENSMUSG00000047139.9	Cd24a	no_change	up	no_change	up	up	no_change
ENSMUSG00000047181.12	Samd14	no_change	up	no_change	up	up	no_change
ENSMUSG00000047281.3	Sfn	up	up	no_change	up	no_change	no_change
ENSMUSG00000047501.3	Cldn4	up	up	up	up	up	no_change
ENSMUSG00000047712.8	Ust	no_change	up	no_change	no_change	no_change	no_change
ENSMUSG00000047909.11	Ankrd16	no_change	up	up	up	up	no_change
ENSMUSG00000047910.6	Pcdhb16	no_change	up	no_change	up	no_change	no_change
ENSMUSG00000047963.7	Stbd1	up	up	no_change	up	no_change	no_change
ENSMUSG00000047986.12	Palm3	up	up	no_change	up	up	up
ENSMUSG00000048029.10	Eno4	no_change	up	up	up	up	no_change
ENSMUSG00000048065.8	Cyb5r2	up	up	no_change	up	no_change	no_change
ENSMUSG00000048078.16	Tenm4	up	up	no_change	up	no_change	no_change
ENSMUSG00000048232.12	Fbxo10	no_change	up	up	up	up	no_change
ENSMUSG00000048249.14	Crebrf	no_change	up	up	up	up	no_change
ENSMUSG00000048292.3	Olfr1417	up	up	up	up	up	no_change
ENSMUSG00000048644.8	Ctxn1	no_change	up	no_change	up	up	no_change
ENSMUSG00000048967.16	Yjefn3	no_change	up	no_change	up	up	no_change
ENSMUSG00000048988.8	Elfn1	no_change	up	up	up	up	no_change
ENSMUSG00000049321.17	Zfp2	no_change	up	no_change	up	up	no_change
ENSMUSG00000049323.8	Smcr8	no_change	up	no_change	up	no_change	no_change
ENSMUSG00000049339.16	Retreg2	no_change	up	no_change	up	no_change	no_change
ENSMUSG00000049422.7	Chchd10	up	up	no_change	up	no_change	no_change
ENSMUSG00000049515.12	Espnl	up	up	no_change	up	no_change	no_change
ENSMUSG00000049556.5	Lingo1	no_change	up	no_change	up	up	no_change
ENSMUSG00000049577.15	Zfpm1	up	up	no_change	up	no_change	no_change
ENSMUSG00000049624.14	Slc17a5	no_change	up	no_change	up	no_change	no_change
ENSMUSG00000049686.14	Orai1	no_change	up	no_change	up	no_change	no_change
ENSMUSG00000049690.15	Nckap5	no_change	up	up	up	up	down
ENSMUSG00000049758.7	Olfr1318	no_change	up	no_change	up	up	no_change
ENSMUSG00000049969.3	Plekhf2	no_change	up	no_change	up	no_change	no_change
ENSMUSG00000050022.16	Amz1	no_change	up	up	up	up	no_change
ENSMUSG00000050052.12	Tdrp	up	up	no_change	up	no_change	no_change
ENSMUSG00000050132.13	Sarm1	up	up	up	up	up	no_change
ENSMUSG00000050144.13	Slc25a44	no_change	up	no_change	up	no_change	no_change
ENSMUSG00000050192.8	Eif5a2	up	up	no_change	up	no_change	no_change
ENSMUSG00000050195.8	Scd4	no_change	up	up	up	up	no_change
ENSMUSG00000050390.12	C77080	no_change	up	up	up	up	no_change
ENSMUSG00000050394.14	Armcx6	no_change	up	no_change	up	no_change	no_change
ENSMUSG00000050503.9	Fbxl22	no_change	up	no_change	up	no_change	no_change
ENSMUSG00000050708.16	Ftl1	up	up	no_change	up	no_change	no_change
ENSMUSG00000050822.11	Slc29a4	up	up	no_change	up	up	up
ENSMUSG00000050936.5	Gm42743	no_change	up	up	no_change	up	no_change
ENSMUSG00000051029.8	Serpinb1b	up	up	no_change	up	up	no_change
ENSMUSG00000051159.16	Cited1	up	up	no_change	up	up	up
ENSMUSG00000051242.1	Pcdhb9	no_change	up	no_change	no_change	no_change	no_change
ENSMUSG00000051486.5	Pcdhb11	no_change	up	up	no_change	no_change	no_change
ENSMUSG00000051550.10	Zfp579	no_change	up	no_change	up	no_change	no_change
ENSMUSG00000051650.11	B3gnt2	no_change	up	no_change	no_change	no_change	no_change
ENSMUSG00000051703.14	Tmem198	no_change	up	no_change	no_change	no_change	no_change
ENSMUSG00000051735.7	Rinl	no_change	up	up	up	up	no_change
ENSMUSG00000051855.15	Mest	up	up	no_change	up	up	no_change
ENSMUSG00000051984.13	Sec31b	no_change	up	up	up	up	no_change
ENSMUSG00000052062.14	Pard3b	no_change	up	no_change	up	no_change	no_change
ENSMUSG00000052102.15	Gnpda1	no_change	up	no_change	up	no_change	no_change
ENSMUSG00000052125.16	F730043M19Rik	up	up	no_change	up	up	no_change
ENSMUSG00000052135.8	Foxo6	up	up	no_change	up	up	no_change
ENSMUSG00000052155.5	Acvr2a	no_change	up	no_change	no_change	no_change	no_change
ENSMUSG00000052276.8	Ostn	up	up	up	up	up	no_change
ENSMUSG00000052372.10	Il1rapl1	up	up	up	up	no_change	down
ENSMUSG00000052397.8	Ezr	up	up	no_change	up	no_change	no_change
ENSMUSG00000052407.17	Ccdc171	no_change	up	up	up	up	no_change
ENSMUSG00000052459.13	Atp6v1a	no_change	up	up	up	no_change	no_change
ENSMUSG00000052563.13	D930048N14Rik	no_change	up	up	up	up	no_change
ENSMUSG00000052565.7	Hist1h1d	down	up	up	no_change	up	no_change
ENSMUSG00000052566.8	Hook2	no_change	up	no_change	up	up	no_change
ENSMUSG00000052631.15	Sh2d6	up	up	no_change	up	no_change	no_change
ENSMUSG00000052783.16	Grk4	no_change	up	up	up	no_change	no_change
ENSMUSG00000052854.15	Nrk	no_change	up	up	up	up	no_change
ENSMUSG00000052861.13	Dnah6	up	up	up	up	up	up
ENSMUSG00000053080.10	2700081O15Rik	no_change	up	no_change	up	no_change	no_change
ENSMUSG00000053219.15	Raet1e	up	up	no_change	up	no_change	no_change
ENSMUSG00000053332.13	Gas5	no_change	up	no_change	no_change	no_change	no_change
ENSMUSG00000053411.16	Cbx7	no_change	up	no_change	no_change	no_change	no_change
ENSMUSG00000053552.14	Ebf4	no_change	up	up	up	up	no_change
ENSMUSG00000053581.13	Zfand2a	up	up	up	up	up	no_change
ENSMUSG00000053693.16	Mast1	no_change	up	up	up	up	no_change
ENSMUSG00000053746.8	Ptrh1	no_change	up	no_change	up	no_change	no_change
ENSMUSG00000053846.5	Lipg	no_change	up	up	up	no_change	down
ENSMUSG00000053925.4	Gm9929	no_change	up	up	no_change	up	no_change
ENSMUSG00000053964.17	Lgals4	no_change	up	no_change	no_change	no_change	no_change
ENSMUSG00000053965.10	Pde5a	up	up	no_change	up	no_change	no_change
ENSMUSG00000054252.18	Fgfr3	up	up	no_change	up	no_change	no_change
ENSMUSG00000054256.11	Msi1	no_change	up	no_change	up	up	up
ENSMUSG00000054304.3	D130007C19Rik	no_change	up	up	up	up	no_change
ENSMUSG00000054484.14	Tmem62	no_change	up	no_change	up	no_change	no_change
ENSMUSG00000054499.9	Dedd2	no_change	up	up	up	up	no_change
ENSMUSG00000054520.15	Sh3bp2	no_change	up	no_change	up	no_change	no_change
ENSMUSG00000054640.15	Slc8a1	up	up	up	up	up	no_change
ENSMUSG00000054659.13	Pm20d2	up	up	no_change	up	no_change	no_change
ENSMUSG00000054667.7	Irs4	up	up	up	up	up	no_change
ENSMUSG00000054728.16	Phactr1	up	up	no_change	up	no_change	no_change
ENSMUSG00000054889.10	Dsp	no_change	up	up	no_change	no_change	no_change
ENSMUSG00000055148.7	Klf2	up	up	up	up	no_change	no_change
ENSMUSG00000055493.4	Epm2a	no_change	up	up	up	up	no_change
ENSMUSG00000055809.7	Dnaaf3	no_change	up	up	no_change	no_change	down
ENSMUSG00000055912.8	Tmem150a	up	up	no_change	up	no_change	no_change
ENSMUSG00000055945.8	Prr18	no_change	up	up	up	up	no_change
ENSMUSG00000055980.2	Irs1	no_change	up	no_change	no_change	no_change	no_change
ENSMUSG00000056144.14	Trim34a	no_change	up	no_change	no_change	no_change	no_change
ENSMUSG00000056155.6	Nanos3	no_change	up	no_change	up	up	no_change
ENSMUSG00000056204.8	Pgpep1	up	up	no_change	up	no_change	no_change
ENSMUSG00000056214.9	Pard6g	no_change	up	no_change	up	no_change	no_change
ENSMUSG00000056429.4	Tgoln1	no_change	up	up	up	no_change	no_change
ENSMUSG00000056501.3	Cebpb	no_change	up	up	up	no_change	no_change
ENSMUSG00000056596.8	Trnp1	up	up	no_change	up	no_change	no_change
ENSMUSG00000056602.12	Fry	up	up	up	up	up	no_change
ENSMUSG00000056687.9	Gm11696	no_change	up	no_change	up	no_change	no_change
ENSMUSG00000056735.5	A930024E05Rik	no_change	up	no_change	up	no_change	no_change
ENSMUSG00000056771.7	Gm10010	up	up	no_change	up	no_change	no_change
ENSMUSG00000057069.7	Ero1lb	no_change	up	no_change	up	up	no_change
ENSMUSG00000057074.6	Ces1g	no_change	up	no_change	no_change	no_change	no_change
ENSMUSG00000057137.9	Tmem140	no_change	up	up	up	up	no_change
ENSMUSG00000057554.13	Lgals8	no_change	up	no_change	up	up	no_change
ENSMUSG00000057614.6	Gnai1	no_change	up	up	up	up	no_change
ENSMUSG00000057657.4	Rps18-ps3	no_change	up	no_change	up	no_change	no_change
ENSMUSG00000057933.10	Gsta2	up	up	up	up	up	up
ENSMUSG00000058254.12	Tspan7	no_change	up	no_change	up	no_change	no_change
ENSMUSG00000058258.14	Idi1	no_change	up	up	no_change	no_change	down
ENSMUSG00000058260.2	Serpina9	up	up	up	up	up	no_change
ENSMUSG00000058385.8	Hist1h2bg	no_change	up	up	up	up	no_change
ENSMUSG00000058420.8	Syt17	no_change	up	no_change	up	no_change	no_change
ENSMUSG00000058441.7	Panx2	up	up	up	up	up	no_change
ENSMUSG00000058542.3	Gm15590	up	up	no_change	up	no_change	no_change
ENSMUSG00000059142.16	Zfp945	no_change	up	up	up	up	no_change
ENSMUSG00000059326.7	Csf2ra	no_change	up	up	up	no_change	no_change
ENSMUSG00000059383.14	Gfral	up	up	up	up	up	no_change
ENSMUSG00000059866.13	Tnip2	no_change	up	no_change	no_change	no_change	no_change
ENSMUSG00000060012.9	Kif13b	no_change	up	up	up	no_change	no_change
ENSMUSG00000060176.4	Kif27	up	up	no_change	up	up	no_change
ENSMUSG00000060181.6	Slc35e3	no_change	up	no_change	up	up	no_change
ENSMUSG00000060227.15	Casc4	no_change	up	no_change	up	no_change	no_change
ENSMUSG00000060260.13	Pwwp2b	no_change	up	no_change	up	no_change	no_change
ENSMUSG00000060716.7	Plekhh1	no_change	up	up	up	up	no_change
ENSMUSG00000060730.8	Gm10086	no_change	up	no_change	up	no_change	no_change
ENSMUSG00000060798.7	Intu	no_change	up	no_change	up	no_change	no_change
ENSMUSG00000060961.15	Slc4a4	up	up	up	up	up	no_change
ENSMUSG00000060981.7	Hist1h4h	no_change	up	no_change	up	no_change	no_change
ENSMUSG00000060988.12	Galnt13	up	up	up	up	up	no_change
ENSMUSG00000061175.11	Fnip2	up	up	up	up	up	no_change
ENSMUSG00000061186.15	Sfmbt2	up	up	no_change	up	no_change	no_change
ENSMUSG00000061411.12	Nol4l	up	up	no_change	up	up	no_change
ENSMUSG00000061451.13	Tmem151a	up	up	no_change	up	no_change	no_change
ENSMUSG00000061666.6	Gdpd1	no_change	up	up	up	up	no_change
ENSMUSG00000061778.10	Mospd2	no_change	up	no_change	no_change	no_change	no_change
ENSMUSG00000061815.11	Rufy4	no_change	up	no_change	no_change	no_change	no_change
ENSMUSG00000061859.17	Patj	up	up	no_change	up	no_change	no_change
ENSMUSG00000061878.15	Sphk1	no_change	up	no_change	up	no_change	no_change
ENSMUSG00000062082.16	Cd200r4	up	up	up	up	up	no_change
ENSMUSG00000062157.6	Ifnlr1	up	up	up	up	up	no_change
ENSMUSG00000062168.12	Ppef1	up	up	up	up	up	no_change
ENSMUSG00000062342.3	Serpinb9e	up	up	up	up	up	no_change
ENSMUSG00000062382.9	Ftl1-ps1	up	up	no_change	up	no_change	no_change
ENSMUSG00000062591.5	Tubb4a	no_change	up	no_change	up	no_change	no_change
ENSMUSG00000062743.9	Zfp677	no_change	up	no_change	up	no_change	no_change
ENSMUSG00000062901.3	Klhl24	no_change	up	up	up	up	no_change
ENSMUSG00000062960.10	Kdr	up	up	up	up	up	no_change
ENSMUSG00000063239.17	Grm4	up	up	up	up	up	no_change
ENSMUSG00000063286.7	Gm8995	up	up	up	up	no_change	no_change
ENSMUSG00000063531.7	Sema3e	up	up	up	up	up	no_change
ENSMUSG00000063594.5	Gng8	no_change	up	no_change	up	no_change	no_change
ENSMUSG00000063687.3	Pcdhb5	no_change	up	no_change	no_change	no_change	no_change
ENSMUSG00000063873.10	Slc24a3	up	up	up	up	up	no_change
ENSMUSG00000063972.13	Nr6a1	no_change	up	up	up	no_change	no_change
ENSMUSG00000064115.13	Cadm2	up	up	no_change	up	up	no_change
ENSMUSG00000064247.14	Plcxd1	no_change	up	no_change	up	up	no_change
ENSMUSG00000064307.13	Lrrc51	no_change	up	no_change	up	no_change	no_change
ENSMUSG00000064337.1	mt-Rnr1	no_change	up	up	no_change	no_change	no_change
ENSMUSG00000064339.1	mt-Rnr2	no_change	up	up	no_change	no_change	no_change
ENSMUSG00000064372.1	mt-Tp	no_change	up	up	no_change	no_change	no_change
ENSMUSG00000065422.1	Mir221	no_change	up	up	up	up	up
ENSMUSG00000065431.1	Mir186	no_change	up	up	up	up	no_change
ENSMUSG00000065444.1	Mir27a	no_change	up	up	up	up	no_change
ENSMUSG00000065611.1	Mir23a	no_change	up	up	up	up	no_change
ENSMUSG00000066026.14	Dhrs3	no_change	up	no_change	up	no_change	no_change
ENSMUSG00000066191.12	Anks6	no_change	up	no_change	up	no_change	no_change
ENSMUSG00000066258.13	Trim12a	up	up	no_change	up	no_change	no_change
ENSMUSG00000066440.5	Zfyve26	no_change	up	up	up	up	no_change
ENSMUSG00000066621.12	Tecpr1	no_change	up	up	up	up	no_change
ENSMUSG00000066877.11	Nck2	no_change	up	no_change	no_change	no_change	no_change
ENSMUSG00000067071.8	Hes6	no_change	up	no_change	up	no_change	no_change
ENSMUSG00000067158.9	Col4a4	no_change	up	up	up	up	no_change
ENSMUSG00000067203.8	H2-K2	no_change	up	up	up	up	no_change
ENSMUSG00000067377.12	Tspan6	no_change	up	no_change	up	no_change	no_change
ENSMUSG00000067653.12	Ankrd23	no_change	up	up	no_change	no_change	no_change
ENSMUSG00000067786.16	Nnat	up	up	up	up	no_change	no_change
ENSMUSG00000067872.2	Ccdc87	no_change	up	up	up	up	no_change
ENSMUSG00000067916.9	Zfp991	no_change	up	no_change	up	no_change	no_change
ENSMUSG00000068036.15	Afdn	no_change	up	no_change	no_change	no_change	no_change
ENSMUSG00000068452.8	Duox2	up	up	up	up	no_change	no_change
ENSMUSG00000068617.5	Efcab1	up	up	no_change	up	up	up
ENSMUSG00000068740.13	Celsr2	no_change	up	no_change	up	up	no_change
ENSMUSG00000068747.14	Sort1	up	up	no_change	up	no_change	no_change
ENSMUSG00000068876.15	Cgn	up	up	up	up	up	no_change
ENSMUSG00000069806.5	Cacng7	no_change	up	up	up	up	up
ENSMUSG00000069972.6	Rps13-ps2	no_change	up	no_change	up	no_change	no_change
ENSMUSG00000070605.4	Zfp992	no_change	up	no_change	up	no_change	no_change
ENSMUSG00000071266.13	Zfp946	no_change	up	no_change	up	no_change	no_change
ENSMUSG00000071335.5	Mfsd4b3-ps	up	up	no_change	up	no_change	no_change
ENSMUSG00000071369.11	Map3k5	no_change	up	no_change	up	up	no_change
ENSMUSG00000071531.3	Gprin2	up	up	up	up	up	no_change
ENSMUSG00000071537.6	Klrg2	up	up	up	up	no_change	no_change
ENSMUSG00000071649.6	B3gat3	no_change	up	no_change	up	no_change	no_change
ENSMUSG00000071656.7	Lrrn4cl	no_change	up	up	up	up	no_change
ENSMUSG00000071757.10	Zhx2	no_change	up	up	up	no_change	no_change
ENSMUSG00000072115.11	Ang	up	up	no_change	up	no_change	no_change
ENSMUSG00000072494.7	Ppp1r3e	no_change	up	no_change	no_change	no_change	no_change
ENSMUSG00000072612.3	Gm10382	no_change	up	up	up	up	no_change
ENSMUSG00000072647.6	Adam1a	no_change	up	no_change	up	no_change	no_change
ENSMUSG00000072769.6	Gm10419	up	up	up	up	up	no_change
ENSMUSG00000072770.9	Acrbp	no_change	up	no_change	up	up	no_change
ENSMUSG00000072812.4	Ahnak2	no_change	up	up	up	up	no_change
ENSMUSG00000072825.11	Cep170b	no_change	up	no_change	up	no_change	no_change
ENSMUSG00000072893.12	4933439C10Rik	no_change	up	no_change	up	no_change	no_change
ENSMUSG00000072944.11	Nup62cl	no_change	up	no_change	up	up	no_change
ENSMUSG00000073116.4	Gm10471	up	up	no_change	up	up	no_change
ENSMUSG00000073119.3	Speer4a	up	up	no_change	up	up	up
ENSMUSG00000073490.11	Ifi207	up	up	no_change	up	no_change	no_change
ENSMUSG00000073530.11	Pappa2	up	up	no_change	up	no_change	no_change
ENSMUSG00000073643.11	Wdfy1	no_change	up	no_change	up	no_change	no_change
ENSMUSG00000073664.11	Nbeal1	no_change	up	up	no_change	no_change	no_change
ENSMUSG00000073700.3	Klhl21	no_change	up	no_change	up	no_change	no_change
ENSMUSG00000073716.6	Gm13241	up	up	no_change	up	no_change	no_change
ENSMUSG00000073725.8	Lmbrd1	no_change	up	up	up	no_change	no_change
ENSMUSG00000073739.3	Gm16287	up	up	no_change	up	up	no_change
ENSMUSG00000073910.10	Mob3b	up	up	no_change	up	no_change	no_change
ENSMUSG00000074121.3	Ntf5	no_change	up	no_change	up	up	no_change
ENSMUSG00000074151.13	Nlrc5	up	up	up	up	no_change	no_change
ENSMUSG00000074179.11	Gm10639	up	up	up	up	up	up
ENSMUSG00000074183.3	Gsta1	up	up	up	up	up	up
ENSMUSG00000074207.10	Adh1	up	up	up	up	up	no_change
ENSMUSG00000074277.4	Phldb3	no_change	up	no_change	up	no_change	no_change
ENSMUSG00000074500.11	Zfp558	no_change	up	no_change	up	up	no_change
ENSMUSG00000074622.4	Mafb	up	up	up	up	up	no_change
ENSMUSG00000074629.3	4930518I15Rik	no_change	up	up	no_change	up	no_change
ENSMUSG00000074646.10	6430550D23Rik	no_change	up	up	up	up	no_change
ENSMUSG00000074657.5	Kif5a	up	up	no_change	up	no_change	no_change
ENSMUSG00000074673.15	Ttll9	no_change	up	no_change	up	up	no_change
ENSMUSG00000074785.5	Plxnc1	up	up	up	up	up	no_change
ENSMUSG00000074818.13	Pdzd7	no_change	up	no_change	up	no_change	no_change
ENSMUSG00000074968.11	Ano3	up	up	up	up	up	no_change
ENSMUSG00000074971.4	Fibin	up	up	up	up	up	no_change
ENSMUSG00000075040.9	Zfp408	no_change	up	no_change	up	up	no_change
ENSMUSG00000075511.9	1700001L05Rik	no_change	up	up	up	up	no_change
ENSMUSG00000075590.4	Nrbp2	no_change	up	no_change	no_change	no_change	no_change
ENSMUSG00000077148.1	Gm22935	no_change	up	up	no_change	up	no_change
ENSMUSG00000078439.9	Smim24	no_change	up	no_change	up	up	no_change
ENSMUSG00000078451.5	Ppil6	no_change	up	up	up	up	no_change
ENSMUSG00000078486.3	Perm1	no_change	up	no_change	up	no_change	no_change
ENSMUSG00000078490.10	Cfap74	up	up	no_change	up	no_change	no_change
ENSMUSG00000078495.10	Zfp984	no_change	up	no_change	up	no_change	no_change
ENSMUSG00000078945.10	Naip2	up	up	up	up	no_change	no_change
ENSMUSG00000079033.10	Mef2b	no_change	up	no_change	up	up	no_change
ENSMUSG00000079057.4	Cyp4v3	up	up	no_change	up	no_change	no_change
ENSMUSG00000079173.11	Zan	up	up	up	up	up	no_change
ENSMUSG00000079179.9	Rab10os	no_change	up	up	up	up	no_change
ENSMUSG00000079334.8	Naa80	no_change	up	no_change	up	no_change	no_change
ENSMUSG00000079450.11	Cldn34c1	no_change	up	no_change	up	no_change	no_change
ENSMUSG00000079465.8	Col4a3	no_change	up	up	up	no_change	no_change
ENSMUSG00000079484.12	Phyhd1	no_change	up	no_change	up	up	no_change
ENSMUSG00000079499.9	6530402F18Rik	up	up	up	up	up	no_change
ENSMUSG00000080316.11	Spaca6	no_change	up	up	up	up	no_change
ENSMUSG00000081434.3	Gm14165	no_change	up	no_change	up	no_change	no_change
ENSMUSG00000081998.1	Gm13245	up	up	no_change	up	no_change	no_change
ENSMUSG00000082062.1	Ftl2-ps	up	up	no_change	up	no_change	no_change
ENSMUSG00000082082.1	Gm13230	no_change	up	no_change	up	up	no_change
ENSMUSG00000082286.10	Pisd-ps1	no_change	up	up	no_change	no_change	no_change
ENSMUSG00000082860.1	Gm13204	no_change	up	up	no_change	no_change	no_change
ENSMUSG00000084350.1	Znf41-ps	up	up	no_change	up	no_change	no_change
ENSMUSG00000084616.1	Gm25047	no_change	up	up	up	no_change	no_change
ENSMUSG00000084845.9	Tmem240	no_change	up	no_change	up	no_change	no_change
ENSMUSG00000084862.1	Gm16278	no_change	up	no_change	up	no_change	no_change
ENSMUSG00000084968.1	Gm12743	no_change	up	no_change	up	up	no_change
ENSMUSG00000084984.8	Far1os	no_change	up	up	no_change	no_change	no_change
ENSMUSG00000084998.1	Gm16279	no_change	up	up	up	up	no_change
ENSMUSG00000085028.2	Slc2a4rg-ps	no_change	up	no_change	up	up	no_change
ENSMUSG00000085072.1	Ict1os	no_change	up	up	up	up	no_change
ENSMUSG00000085311.1	Gm15445	no_change	up	up	up	up	no_change
ENSMUSG00000085396.7	Firre	no_change	up	up	up	up	no_change
ENSMUSG00000085675.1	Gm12022	up	up	up	up	up	no_change
ENSMUSG00000085687.1	Gm16153	no_change	up	no_change	up	no_change	no_change
ENSMUSG00000085767.1	Gm13563	no_change	up	up	up	up	no_change
ENSMUSG00000085875.3	Gm12905	no_change	up	no_change	up	up	no_change
ENSMUSG00000086241.2	4930483K19Rik	no_change	up	up	up	up	down
ENSMUSG00000086245.1	Gm16170	no_change	up	no_change	up	no_change	no_change
ENSMUSG00000086330.7	1700007J10Rik	no_change	up	up	up	up	no_change
ENSMUSG00000086399.1	Gm16144	no_change	up	up	up	up	no_change
ENSMUSG00000086401.1	Gm15559	no_change	up	up	up	up	no_change
ENSMUSG00000086472.1	Gm16172	no_change	up	up	up	no_change	no_change
ENSMUSG00000086506.1	Gm15911	no_change	up	up	up	up	no_change
ENSMUSG00000086533.2	Mypopos	no_change	up	up	no_change	up	no_change
ENSMUSG00000086683.1	Gm12867	no_change	up	no_change	up	up	no_change
ENSMUSG00000086753.1	Gm15751	no_change	up	up	up	up	no_change
ENSMUSG00000086779.1	Gm13562	no_change	up	up	up	up	no_change
ENSMUSG00000086782.2	E130102H24Rik	up	up	up	up	up	no_change
ENSMUSG00000086806.1	Gm13054	no_change	up	up	up	up	no_change
ENSMUSG00000086826.1	Gm11739	no_change	up	up	up	up	no_change
ENSMUSG00000086841.1	2410006H16Rik	no_change	up	up	up	up	no_change
ENSMUSG00000086859.4	Snhg20	no_change	up	no_change	up	no_change	no_change
ENSMUSG00000086894.2	Gm15708	up	up	no_change	up	up	no_change
ENSMUSG00000086968.8	4933431E20Rik	no_change	up	no_change	no_change	no_change	no_change
ENSMUSG00000087026.7	A230103J11Rik	no_change	up	up	up	up	no_change
ENSMUSG00000087120.1	Gm12279	up	up	up	up	up	no_change
ENSMUSG00000087132.8	A930001C03Rik	no_change	up	no_change	up	up	no_change
ENSMUSG00000087273.1	Gm13203	up	up	no_change	up	no_change	no_change
ENSMUSG00000087338.2	Scpep1os	no_change	up	up	up	up	no_change
ENSMUSG00000087403.9	Kantr	no_change	up	no_change	up	up	no_change
ENSMUSG00000087484.1	2900089D17Rik	up	up	up	up	up	no_change
ENSMUSG00000087528.1	9830144P21Rik	no_change	up	up	up	up	no_change
ENSMUSG00000087611.1	4930458D05Rik	no_change	up	no_change	up	no_change	no_change
ENSMUSG00000087672.1	Gm15122	no_change	up	no_change	up	no_change	no_change
ENSMUSG00000087721.1	Gm26280	up	up	up	up	up	no_change
ENSMUSG00000089542.1	Gm25835	no_change	up	up	up	up	no_change
ENSMUSG00000089636.1	1700058P15Rik	no_change	up	up	up	up	no_change
ENSMUSG00000089736.2	Tgfbr3l	no_change	up	no_change	up	no_change	no_change
ENSMUSG00000089809.9	Rasgef1b	no_change	up	no_change	no_change	no_change	no_change
ENSMUSG00000089886.1	Gm16184	no_change	up	up	up	no_change	no_change
ENSMUSG00000089968.1	Nckap5los	no_change	up	up	up	up	no_change
ENSMUSG00000090066.2	1110002E22Rik	up	up	up	up	up	up
ENSMUSG00000090086.7	AI480526	no_change	up	no_change	up	no_change	no_change
ENSMUSG00000090213.1	Tmem189	no_change	up	no_change	no_change	no_change	no_change
ENSMUSG00000090215.9	Trim34b	no_change	up	no_change	up	no_change	no_change
ENSMUSG00000090564.9	A430057M04Rik	up	up	up	up	up	no_change
ENSMUSG00000090582.1	Gm17024	no_change	up	up	up	up	no_change
ENSMUSG00000090709.2	Gm17173	up	up	no_change	up	up	no_change
ENSMUSG00000090873.1	Gm17112	no_change	up	no_change	no_change	no_change	no_change
ENSMUSG00000090877.3	Hspa1b	no_change	up	up	up	up	no_change
ENSMUSG00000091191.2	Gm17334	up	up	no_change	up	no_change	no_change
ENSMUSG00000091383.2	Hist1h2al	no_change	up	up	no_change	no_change	no_change
ENSMUSG00000091586.2	Cyp4f17	up	up	no_change	up	no_change	no_change
ENSMUSG00000091784.2	Gm17022	no_change	up	up	up	up	no_change
ENSMUSG00000091971.3	Hspa1a	no_change	up	up	up	up	up
ENSMUSG00000092060.4	Bend4	no_change	up	up	up	no_change	no_change
ENSMUSG00000092286.1	Dtnbos	no_change	up	up	up	up	no_change
ENSMUSG00000092341.3	Malat1	no_change	up	up	up	up	no_change
ENSMUSG00000092593.1	Gm20492	no_change	up	no_change	up	up	no_change
ENSMUSG00000093765.7	Gm20658	up	up	up	up	up	up
ENSMUSG00000093803.3	Ppp2r3d	no_change	up	up	up	up	no_change
ENSMUSG00000093989.1	Rnasek	no_change	up	up	up	no_change	no_change
ENSMUSG00000094724.8	Rnaset2b	no_change	up	up	up	up	no_change
ENSMUSG00000095105.2	Edaradd	no_change	up	up	up	up	no_change
ENSMUSG00000095115.2	Itpripl2	no_change	up	no_change	up	no_change	no_change
ENSMUSG00000095123.1	Gm21781	no_change	up	up	up	up	no_change
ENSMUSG00000095440.2	Fignl2	no_change	up	up	up	up	no_change
ENSMUSG00000096433.2	Zfp994	no_change	up	no_change	up	no_change	no_change
ENSMUSG00000096780.7	Tmem181b-ps	no_change	up	no_change	up	no_change	no_change
ENSMUSG00000096847.2	Tmem151b	no_change	up	up	up	up	up
ENSMUSG00000096883.2	Shisa8	no_change	up	no_change	up	no_change	no_change
ENSMUSG00000096929.7	A330023F24Rik	no_change	up	up	up	up	up
ENSMUSG00000096967.3	Gm26621	no_change	up	up	up	up	no_change
ENSMUSG00000096991.1	Gm26789	no_change	up	up	up	up	no_change
ENSMUSG00000097015.2	Gm26705	up	up	no_change	up	no_change	no_change
ENSMUSG00000097057.1	Gm17638	no_change	up	up	up	up	no_change
ENSMUSG00000097090.1	Gm26724	no_change	up	up	up	up	no_change
ENSMUSG00000097099.2	Gm9917	no_change	up	up	up	no_change	no_change
ENSMUSG00000097134.2	1110002J07Rik	no_change	up	up	up	up	no_change
ENSMUSG00000097231.2	Gm26852	no_change	up	no_change	no_change	no_change	no_change
ENSMUSG00000097275.1	Gm26648	no_change	up	up	up	up	no_change
ENSMUSG00000097296.1	Gm26532	no_change	up	up	up	up	no_change
ENSMUSG00000097313.2	Gm26569	no_change	up	no_change	up	up	no_change
ENSMUSG00000097327.7	E030030I06Rik	no_change	up	up	up	up	no_change
ENSMUSG00000097331.2	F420014N23Rik	no_change	up	up	up	up	no_change
ENSMUSG00000097354.7	2310001H17Rik	up	up	no_change	up	no_change	no_change
ENSMUSG00000097375.3	6720427I07Rik	no_change	up	up	up	up	no_change
ENSMUSG00000097378.8	B230208H11Rik	no_change	up	up	up	up	no_change
ENSMUSG00000097397.2	Gm16861	no_change	up	no_change	no_change	no_change	no_change
ENSMUSG00000097559.1	D430018E03Rik	no_change	up	up	up	up	no_change
ENSMUSG00000097572.2	Gm26797	up	up	up	up	up	no_change
ENSMUSG00000097715.2	Gpr137b-ps	up	up	up	up	up	no_change
ENSMUSG00000097816.1	Gm26811	no_change	up	up	up	up	no_change
ENSMUSG00000097842.2	9330104G04Rik	no_change	up	no_change	up	up	no_change
ENSMUSG00000098132.1	Rassf10	no_change	up	up	no_change	no_change	no_change
ENSMUSG00000098488.7	Pla2g4b	no_change	up	no_change	up	up	no_change
ENSMUSG00000098557.1	Kctd12	up	up	up	up	up	no_change
ENSMUSG00000098620.1	Gm27209	no_change	up	up	up	up	no_change
ENSMUSG00000100548.1	Gm29585	no_change	up	up	up	up	no_change
ENSMUSG00000100865.2	Gm9320	no_change	up	up	up	up	no_change
ENSMUSG00000101450.1	Gm28941	no_change	up	up	up	up	no_change
ENSMUSG00000101872.1	Gm29237	no_change	up	up	up	up	no_change
ENSMUSG00000102202.1	Gm33280	no_change	up	no_change	up	no_change	no_change
ENSMUSG00000102302.1	Gm38190	no_change	up	up	up	no_change	no_change
ENSMUSG00000102374.1	Gm38387	no_change	up	up	up	up	no_change
ENSMUSG00000102411.1	Gm36936	no_change	up	up	no_change	no_change	no_change
ENSMUSG00000102559.1	Gm37570	no_change	up	up	up	up	no_change
ENSMUSG00000102590.1	Mannr	up	up	no_change	up	no_change	no_change
ENSMUSG00000102602.1	A930004J17Rik	no_change	up	up	no_change	no_change	no_change
ENSMUSG00000102780.1	Gm38253	no_change	up	up	up	up	no_change
ENSMUSG00000102813.1	Gm37795	no_change	up	up	up	up	no_change
ENSMUSG00000102854.1	C130023A14Rik	no_change	up	up	up	up	no_change
ENSMUSG00000102893.1	Gm37855	no_change	up	up	up	up	no_change
ENSMUSG00000103046.1	Gm37309	no_change	up	up	up	no_change	no_change
ENSMUSG00000103558.1	Gm38220	no_change	up	up	up	up	no_change
ENSMUSG00000103593.1	Gm37352	no_change	up	up	up	up	no_change
ENSMUSG00000103697.1	Gm38020	no_change	up	up	up	up	no_change
ENSMUSG00000103711.1	Tstd1	no_change	up	no_change	up	up	no_change
ENSMUSG00000103756.1	Gm37285	no_change	up	up	no_change	no_change	no_change
ENSMUSG00000103945.1	Gm38228	no_change	up	up	no_change	no_change	no_change
ENSMUSG00000103983.1	Gm20045	no_change	up	up	up	up	no_change
ENSMUSG00000104156.2	Gm38102	no_change	up	no_change	up	no_change	no_change
ENSMUSG00000104263.1	9430062P05Rik	up	up	no_change	up	no_change	no_change
ENSMUSG00000104399.1	Gm37963	no_change	up	up	up	up	no_change
ENSMUSG00000104453.1	Gm37829	no_change	up	up	up	up	no_change
ENSMUSG00000104546.1	Gm43858	no_change	up	up	up	no_change	no_change
ENSMUSG00000104554.1	Gm4610	up	up	up	up	up	no_change
ENSMUSG00000104814.1	Gm42979	no_change	up	no_change	up	no_change	no_change
ENSMUSG00000105095.1	8430422M14Rik	no_change	up	up	up	up	no_change
ENSMUSG00000105272.1	Gm43071	no_change	up	up	up	up	no_change
ENSMUSG00000105345.1	BC030343	no_change	up	up	no_change	up	no_change
ENSMUSG00000105368.1	Gm43759	no_change	up	up	up	no_change	no_change
ENSMUSG00000105552.1	Gm19710	no_change	up	up	up	up	no_change
ENSMUSG00000105556.1	Gm43080	no_change	up	up	up	up	no_change
ENSMUSG00000105655.1	Gm42659	no_change	up	up	no_change	no_change	no_change
ENSMUSG00000105692.1	Gm43737	no_change	up	up	up	no_change	no_change
ENSMUSG00000105867.2	Gm42517	up	up	up	up	up	no_change
ENSMUSG00000106028.1	Gm8493	up	up	up	up	up	no_change
ENSMUSG00000106099.1	Gm42664	no_change	up	up	no_change	up	no_change
ENSMUSG00000106173.1	Gm42764	no_change	up	up	up	up	no_change
ENSMUSG00000106237.1	Gm8066	no_change	up	no_change	up	up	no_change
ENSMUSG00000106928.1	Gm43860	no_change	up	no_change	up	no_change	no_change
ENSMUSG00000106961.1	Gm43128	no_change	up	up	no_change	no_change	no_change
ENSMUSG00000107000.1	Gm43481	no_change	up	no_change	no_change	no_change	no_change
ENSMUSG00000107200.1	Gm43039	no_change	up	up	up	up	no_change
ENSMUSG00000107505.1	Stambp-ps1	up	up	no_change	up	no_change	no_change
ENSMUSG00000107577.1	Gm44103	no_change	up	up	up	up	no_change
ENSMUSG00000107756.1	Gm44164	no_change	up	up	up	no_change	no_change
ENSMUSG00000107758.1	Gm19253	up	up	up	up	up	no_change
ENSMUSG00000107962.1	Gm43980	no_change	up	up	no_change	no_change	no_change
ENSMUSG00000107971.1	Gm44260	up	up	up	up	no_change	no_change
ENSMUSG00000108015.3	Gm32591	up	up	up	up	up	no_change
ENSMUSG00000108034.1	4930557K07Rik	no_change	up	up	up	up	no_change
ENSMUSG00000108037.2	Gm44597	up	up	no_change	up	up	no_change
ENSMUSG00000108064.1	Gm44423	no_change	up	up	up	up	no_change
ENSMUSG00000108181.1	C030015A19Rik	no_change	up	up	up	up	no_change
ENSMUSG00000108218.2	Olfr1372-ps1	up	up	no_change	up	no_change	no_change
ENSMUSG00000108280.1	Gm8703	no_change	up	up	up	up	no_change
ENSMUSG00000108425.1	Gm44706	no_change	up	up	up	up	no_change
ENSMUSG00000108617.1	Gm31749	no_change	up	no_change	up	up	no_change
ENSMUSG00000108655.1	Gm44949	no_change	up	up	up	up	no_change
ENSMUSG00000108825.1	Gm45838	no_change	up	up	up	up	no_change
ENSMUSG00000108923.1	4933431C10Rik	no_change	up	up	up	up	no_change
ENSMUSG00000109005.1	Gm45221	no_change	up	up	no_change	no_change	no_change
ENSMUSG00000109179.2	Gm35339	no_change	up	up	up	up	no_change
ENSMUSG00000109378.1	Gm49396	no_change	up	up	up	up	no_change
ENSMUSG00000109460.1	Gm45591	up	up	no_change	up	no_change	no_change
ENSMUSG00000109509.1	Rps12-ps4	no_change	up	no_change	up	no_change	no_change
ENSMUSG00000109761.1	5430403N17Rik	no_change	up	no_change	up	up	no_change
ENSMUSG00000109799.1	Gm45515	no_change	up	up	up	up	no_change
ENSMUSG00000109814.1	Gm45847	up	up	up	up	up	no_change
ENSMUSG00000109857.1	Gm32817	no_change	up	up	up	up	no_change
ENSMUSG00000109864.1	Eid3	no_change	up	no_change	up	no_change	no_change
ENSMUSG00000109953.1	5430430B14Rik	no_change	up	up	up	up	no_change
ENSMUSG00000109957.1	Gm45353	up	up	no_change	up	no_change	no_change
ENSMUSG00000110123.1	Gm18562	no_change	up	up	up	up	no_change
ENSMUSG00000110218.1	Gm20219	no_change	up	up	up	up	no_change
ENSMUSG00000110350.1	Gm10252	up	up	no_change	up	no_change	no_change
ENSMUSG00000110545.1	Gm7730	no_change	up	no_change	up	no_change	no_change
ENSMUSG00000110598.1	Gm45854	no_change	up	no_change	up	no_change	no_change
ENSMUSG00000110701.1	Gm6013	up	up	up	up	up	no_change
ENSMUSG00000110730.1	Gm19385	up	up	up	up	up	no_change
ENSMUSG00000111394.1	Gm49759	no_change	up	up	no_change	up	no_change
ENSMUSG00000111709.1	Gm3776	up	up	up	up	up	up
ENSMUSG00000111793.1	Gm47950	no_change	up	up	up	no_change	no_change
ENSMUSG00000112168.1	Gm34776	up	up	up	up	up	no_change
ENSMUSG00000112441.1	Gm48898	up	up	no_change	up	no_change	no_change
ENSMUSG00000112567.1	Gm32899	up	up	no_change	up	no_change	no_change
ENSMUSG00000113184.1	Gm49654	up	up	up	up	up	no_change
ENSMUSG00000113328.1	Gm47260	no_change	up	up	up	no_change	no_change
ENSMUSG00000113536.1	Gm49327	no_change	up	no_change	up	no_change	no_change
ENSMUSG00000113726.1	Gm36099	up	up	up	up	no_change	no_change
ENSMUSG00000113794.1	Gm36607	up	up	up	up	up	no_change
ENSMUSG00000113964.1	Gm48667	no_change	up	no_change	no_change	no_change	no_change
ENSMUSG00000114575.1	Gm47814	no_change	up	no_change	up	up	no_change
ENSMUSG00000114934.1	Gm48342	down	up	up	no_change	up	no_change
ENSMUSG00000114936.1	Gm47061	no_change	up	up	up	up	no_change
ENSMUSG00000115276.1	9930017N22Rik	no_change	up	up	up	up	no_change
ENSMUSG00000115338.2	Pnp	no_change	up	no_change	no_change	no_change	no_change
ENSMUSG00000115692.1	Gm49163	no_change	up	no_change	up	no_change	no_change
ENSMUSG00000115737.1	Rpl19-ps3	up	up	up	up	up	no_change
ENSMUSG00000115767.1	Gm10366	no_change	up	no_change	up	no_change	no_change
ENSMUSG00000115808.1	Gm18949	no_change	up	up	up	up	no_change
ENSMUSG00000116226.1	Gm49502	down	up	up	no_change	up	no_change
ENSMUSG00000116305.1	Lncppara	no_change	up	up	up	up	no_change
ENSMUSG00000116518.1	Gm49494	up	up	no_change	up	no_change	no_change
ENSMUSG00000116594.1	Gm49601	no_change	up	up	no_change	no_change	no_change
ENSMUSG00000116718.1	Gm49668	no_change	up	up	up	up	no_change
ENSMUSG00000117444.1	Gm50020	no_change	up	up	up	up	up
ENSMUSG00000117508.1	Gm34804	up	up	up	up	up	no_change
ENSMUSG00000117557.1	Gm50070	up	up	up	up	up	no_change
ENSMUSG00000117628.1	Gm50012	up	up	no_change	up	no_change	no_change
ENSMUSG00000117955.1	Gm50205	no_change	up	no_change	up	no_change	no_change
ENSMUSG00000118049.1	Gm50103	no_change	up	up	no_change	up	no_change
ENSMUSG00000118449.1	AC241534.1	up	up	no_change	up	no_change	no_change
ENSMUSG00000118506.1	1700094D03Rik	no_change	up	no_change	up	no_change	no_change
ENSMUSG00000000148.17	Brat1	no_change	no_change	no_change	no_change	no_change	no_change
ENSMUSG00000000149.10	Gna12	no_change	no_change	no_change	no_change	no_change	no_change
ENSMUSG00000000346.9	Dazap2	no_change	no_change	no_change	no_change	no_change	no_change
ENSMUSG00000000374.8	Trappc10	no_change	no_change	no_change	no_change	no_change	no_change
ENSMUSG00000000439.9	Mkrn2	no_change	no_change	no_change	no_change	no_change	no_change
ENSMUSG00000000532.11	Acvr1b	no_change	no_change	no_change	no_change	no_change	no_change
ENSMUSG00000000552.10	Zfp385a	no_change	no_change	no_change	no_change	no_change	no_change
ENSMUSG00000000567.5	Sox9	no_change	no_change	no_change	no_change	no_change	no_change
ENSMUSG00000000600.15	Krit1	no_change	no_change	no_change	no_change	no_change	no_change
ENSMUSG00000000631.20	Myo18a	no_change	no_change	no_change	no_change	no_change	no_change
ENSMUSG00000000740.12	Rpl13	no_change	no_change	no_change	no_change	no_change	no_change
ENSMUSG00000000743.9	Chmp1a	no_change	no_change	no_change	no_change	no_change	no_change
ENSMUSG00000000915.15	Hip1r	no_change	no_change	no_change	no_change	no_change	no_change
ENSMUSG00000000957.11	Mmp14	no_change	no_change	no_change	no_change	no_change	no_change
ENSMUSG00000000976.13	Heatr6	no_change	no_change	no_change	no_change	no_change	no_change
ENSMUSG00000001018.15	Snapin	no_change	no_change	no_change	no_change	no_change	no_change
ENSMUSG00000001062.18	Vps9d1	no_change	no_change	no_change	no_change	no_change	no_change
ENSMUSG00000001065.15	Zfp276	no_change	no_change	no_change	no_change	no_change	no_change
ENSMUSG00000001089.14	Luzp1	no_change	no_change	no_change	no_change	no_change	no_change
ENSMUSG00000001127.12	Araf	no_change	no_change	no_change	no_change	no_change	no_change
ENSMUSG00000001143.13	Lman2l	no_change	no_change	no_change	no_change	no_change	no_change
ENSMUSG00000001150.7	Mcm3ap	no_change	no_change	no_change	no_change	no_change	no_change
ENSMUSG00000001156.9	Mxd1	no_change	no_change	no_change	no_change	no_change	no_change
ENSMUSG00000001157.13	Gmcl1	no_change	no_change	no_change	no_change	no_change	no_change
ENSMUSG00000001281.10	Itgb7	no_change	no_change	no_change	up	no_change	no_change
ENSMUSG00000001419.17	Mef2d	no_change	no_change	no_change	no_change	no_change	no_change
ENSMUSG00000001521.12	Tulp3	no_change	no_change	no_change	no_change	no_change	no_change
ENSMUSG00000001552.14	Jup	no_change	no_change	no_change	no_change	no_change	no_change
ENSMUSG00000001630.13	Stk38l	no_change	no_change	no_change	no_change	no_change	no_change
ENSMUSG00000001632.16	Brpf1	no_change	no_change	no_change	no_change	no_change	no_change
ENSMUSG00000001666.8	Ddt	no_change	no_change	no_change	no_change	no_change	no_change
ENSMUSG00000001774.8	Chordc1	no_change	no_change	no_change	no_change	no_change	no_change
ENSMUSG00000001891.16	Ugp2	no_change	no_change	no_change	no_change	no_change	no_change
ENSMUSG00000001909.16	Trmt1	no_change	no_change	no_change	up	no_change	no_change
ENSMUSG00000001998.15	Ap4e1	no_change	no_change	no_change	no_change	no_change	no_change
ENSMUSG00000002015.5	Bcap31	no_change	no_change	no_change	no_change	no_change	no_change
ENSMUSG00000002031.13	Ift46	no_change	no_change	no_change	no_change	no_change	no_change
ENSMUSG00000002064.10	Sdf2	no_change	no_change	no_change	no_change	no_change	no_change
ENSMUSG00000002083.13	Bbc3	no_change	no_change	no_change	no_change	no_change	no_change
ENSMUSG00000002109.14	Ddb2	no_change	no_change	no_change	no_change	no_change	no_change
ENSMUSG00000002147.18	Stat6	no_change	no_change	no_change	no_change	no_change	no_change
ENSMUSG00000002190.13	Clgn	no_change	no_change	no_change	no_change	up	no_change
ENSMUSG00000002205.16	Vrk3	no_change	no_change	no_change	no_change	no_change	no_change
ENSMUSG00000002222.14	Rmnd5a	no_change	no_change	no_change	no_change	no_change	no_change
ENSMUSG00000002250.16	Ppard	no_change	no_change	no_change	no_change	no_change	no_change
ENSMUSG00000002265.17	Peg3	no_change	no_change	no_change	up	up	no_change
ENSMUSG00000002279.19	Lmf1	no_change	no_change	no_change	no_change	no_change	no_change
ENSMUSG00000002308.16	Cd320	no_change	no_change	no_change	no_change	no_change	no_change
ENSMUSG00000002319.16	Ipo4	no_change	no_change	no_change	no_change	no_change	no_change
ENSMUSG00000002345.18	Borcs8	no_change	no_change	no_change	no_change	no_change	no_change
ENSMUSG00000002428.12	Hltf	no_change	no_change	no_change	no_change	no_change	no_change
ENSMUSG00000002486.15	Tchp	no_change	no_change	no_change	no_change	no_change	no_change
ENSMUSG00000002496.10	Tsc2	no_change	no_change	no_change	no_change	no_change	no_change
ENSMUSG00000002524.17	Puf60	no_change	no_change	no_change	no_change	no_change	no_change
ENSMUSG00000002608.8	Ccdc97	no_change	no_change	no_change	no_change	no_change	no_change
ENSMUSG00000002617.14	Zfp40	no_change	no_change	no_change	no_change	no_change	no_change
ENSMUSG00000002625.10	Akap8l	no_change	no_change	no_change	no_change	no_change	no_change
ENSMUSG00000002635.11	Pdcd2l	no_change	no_change	no_change	no_change	no_change	no_change
ENSMUSG00000002731.6	Prkra	no_change	no_change	no_change	no_change	no_change	no_change
ENSMUSG00000002768.8	Mea1	no_change	no_change	no_change	no_change	no_change	no_change
ENSMUSG00000002771.12	Grin2d	no_change	no_change	no_change	no_change	no_change	no_change
ENSMUSG00000002803.14	Btbd6	no_change	no_change	no_change	no_change	no_change	no_change
ENSMUSG00000002812.4	Flii	no_change	no_change	no_change	no_change	no_change	no_change
ENSMUSG00000002814.15	Top3a	no_change	no_change	no_change	no_change	no_change	no_change
ENSMUSG00000002820.6	Atg4d	no_change	no_change	no_change	no_change	no_change	no_change
ENSMUSG00000002844.9	Adprh	no_change	no_change	no_change	no_change	no_change	no_change
ENSMUSG00000002871.14	Tpra1	no_change	no_change	no_change	no_change	no_change	no_change
ENSMUSG00000002881.14	Nab1	no_change	no_change	no_change	no_change	no_change	no_change
ENSMUSG00000002885.14	Adgre5	no_change	no_change	no_change	no_change	no_change	no_change
ENSMUSG00000002910.11	Arrdc2	no_change	no_change	no_change	no_change	no_change	no_change
ENSMUSG00000002948.19	Map2k7	no_change	no_change	no_change	no_change	no_change	no_change
ENSMUSG00000002981.10	Clptm1	no_change	no_change	no_change	no_change	no_change	no_change
ENSMUSG00000002983.17	Relb	no_change	no_change	no_change	no_change	no_change	no_change
ENSMUSG00000002996.17	Hbp1	no_change	no_change	no_change	no_change	no_change	no_change
ENSMUSG00000003032.8	Klf4	no_change	no_change	no_change	no_change	no_change	no_change
ENSMUSG00000003033.15	Ap1m1	no_change	no_change	no_change	no_change	no_change	no_change
ENSMUSG00000003039.9	Fam32a	no_change	no_change	no_change	no_change	no_change	no_change
ENSMUSG00000003154.15	Foxj2	no_change	no_change	no_change	no_change	no_change	no_change
ENSMUSG00000003233.12	Dvl3	no_change	no_change	no_change	no_change	no_change	no_change
ENSMUSG00000003269.17	Cyth2	no_change	no_change	no_change	up	no_change	no_change
ENSMUSG00000003341.9	Atp8b3	no_change	no_change	no_change	up	no_change	no_change
ENSMUSG00000003348.10	Mob3a	no_change	no_change	no_change	no_change	no_change	no_change
ENSMUSG00000003378.9	Grik5	no_change	no_change	no_change	no_change	no_change	no_change
ENSMUSG00000003380.11	Rabac1	no_change	no_change	no_change	no_change	no_change	no_change
ENSMUSG00000003382.18	Etv3	no_change	no_change	no_change	no_change	no_change	no_change
ENSMUSG00000003402.14	Prkcsh	no_change	no_change	no_change	no_change	no_change	no_change
ENSMUSG00000003423.15	Pih1d1	no_change	no_change	no_change	no_change	no_change	no_change
ENSMUSG00000003429.11	Rps11	no_change	no_change	no_change	no_change	no_change	no_change
ENSMUSG00000003435.9	Supt5	no_change	no_change	no_change	no_change	no_change	no_change
ENSMUSG00000003527.9	Ess2	no_change	no_change	no_change	no_change	no_change	no_change
ENSMUSG00000003534.17	Ddr1	no_change	no_change	no_change	no_change	no_change	no_change
ENSMUSG00000003623.4	Crot	no_change	no_change	no_change	no_change	no_change	no_change
ENSMUSG00000003660.10	Snrnp200	no_change	no_change	no_change	no_change	no_change	no_change
ENSMUSG00000003680.16	Taf6l	no_change	no_change	no_change	no_change	no_change	no_change
ENSMUSG00000003721.14	Insig2	no_change	no_change	no_change	no_change	no_change	no_change
ENSMUSG00000003752.9	Itpkc	no_change	no_change	no_change	no_change	no_change	no_change
ENSMUSG00000003762.13	Coq8b	no_change	no_change	no_change	no_change	no_change	no_change
ENSMUSG00000003812.13	Dnase2a	no_change	no_change	no_change	up	no_change	no_change
ENSMUSG00000003849.8	Nqo1	no_change	no_change	no_change	no_change	no_change	no_change
ENSMUSG00000003865.16	Gys1	no_change	no_change	no_change	no_change	no_change	no_change
ENSMUSG00000003934.5	Efnb3	no_change	no_change	no_change	no_change	no_change	no_change
ENSMUSG00000004040.16	Stat3	no_change	no_change	no_change	no_change	no_change	no_change
ENSMUSG00000004043.14	Stat5a	no_change	no_change	no_change	no_change	no_change	no_change
ENSMUSG00000004054.9	Map3k11	no_change	no_change	no_change	no_change	no_change	no_change
ENSMUSG00000004056.15	Akt2	no_change	no_change	no_change	no_change	no_change	no_change
ENSMUSG00000004071.13	Cdip1	no_change	no_change	no_change	no_change	no_change	no_change
ENSMUSG00000004085.14	Map3k20	no_change	no_change	no_change	no_change	no_change	no_change
ENSMUSG00000004127.12	Trmt10a	no_change	no_change	no_change	no_change	no_change	no_change
ENSMUSG00000004207.14	Psap	no_change	no_change	no_change	no_change	no_change	no_change
ENSMUSG00000004221.16	Ikbkg	no_change	no_change	no_change	up	up	no_change
ENSMUSG00000004233.14	Wars2	no_change	no_change	no_change	no_change	no_change	no_change
ENSMUSG00000004263.15	Atn1	no_change	no_change	no_change	no_change	no_change	no_change
ENSMUSG00000004383.18	Large1	no_change	no_change	no_change	no_change	no_change	no_change
ENSMUSG00000004561.14	Mettl17	no_change	no_change	no_change	no_change	no_change	no_change
ENSMUSG00000004565.15	Pnpla6	no_change	no_change	no_change	no_change	no_change	no_change
ENSMUSG00000004568.13	Arhgef18	no_change	no_change	no_change	no_change	no_change	no_change
ENSMUSG00000004626.14	Stxbp2	no_change	no_change	no_change	no_change	no_change	no_change
ENSMUSG00000004633.17	Chn2	no_change	no_change	no_change	no_change	no_change	no_change
ENSMUSG00000004661.15	Arid3b	no_change	no_change	no_change	no_change	up	no_change
ENSMUSG00000004771.12	Rab11a	no_change	no_change	no_change	no_change	no_change	no_change
ENSMUSG00000004931.11	Apba3	no_change	no_change	no_change	no_change	no_change	no_change
ENSMUSG00000004933.17	Matk	no_change	no_change	no_change	no_change	no_change	no_change
ENSMUSG00000004934.14	Pias4	no_change	no_change	no_change	no_change	no_change	no_change
ENSMUSG00000004937.6	Sgta	no_change	no_change	no_change	no_change	no_change	no_change
ENSMUSG00000004947.15	Dtx2	no_change	no_change	no_change	no_change	no_change	no_change
ENSMUSG00000004994.12	Ccdc130	no_change	no_change	no_change	no_change	no_change	no_change
ENSMUSG00000005057.13	Sh2b2	no_change	no_change	no_change	up	up	no_change
ENSMUSG00000005069.12	Pex5	no_change	no_change	no_change	no_change	no_change	no_change
ENSMUSG00000005078.16	Jkamp	no_change	no_change	no_change	no_change	no_change	no_change
ENSMUSG00000005125.13	Ndrg1	no_change	no_change	no_change	no_change	no_change	no_change
ENSMUSG00000005148.8	Klf5	no_change	no_change	no_change	no_change	no_change	no_change
ENSMUSG00000005198.15	Polr2a	no_change	no_change	no_change	no_change	no_change	no_change
ENSMUSG00000005267.13	Zfp287	no_change	no_change	no_change	no_change	no_change	no_change
ENSMUSG00000005397.8	Nid1	no_change	no_change	no_change	no_change	up	no_change
ENSMUSG00000005417.17	Mprip	no_change	no_change	no_change	no_change	no_change	no_change
ENSMUSG00000005505.12	Kbtbd4	no_change	no_change	no_change	no_change	no_change	no_change
ENSMUSG00000005514.14	Por	no_change	no_change	no_change	no_change	no_change	no_change
ENSMUSG00000005687.14	Bcas2	no_change	no_change	no_change	no_change	no_change	no_change
ENSMUSG00000005823.9	Gpr108	no_change	no_change	no_change	no_change	no_change	no_change
ENSMUSG00000005881.13	Ergic3	no_change	no_change	no_change	no_change	no_change	no_change
ENSMUSG00000005886.14	Ncoa2	no_change	no_change	no_change	no_change	no_change	no_change
ENSMUSG00000005907.14	Pex1	no_change	no_change	no_change	no_change	no_change	no_change
ENSMUSG00000006241.16	Ccdc159	no_change	no_change	no_change	no_change	no_change	no_change
ENSMUSG00000006281.8	Tep1	no_change	no_change	no_change	no_change	no_change	no_change
ENSMUSG00000006288.8	Ttc5	no_change	no_change	no_change	no_change	no_change	no_change
ENSMUSG00000006307.16	Kmt2b	no_change	no_change	no_change	no_change	no_change	no_change
ENSMUSG00000006333.14	Rps9	no_change	no_change	no_change	no_change	no_change	no_change
ENSMUSG00000006373.10	Pgrmc1	no_change	no_change	no_change	up	no_change	no_change
ENSMUSG00000006423.15	C330007P06Rik	no_change	no_change	no_change	no_change	no_change	no_change
ENSMUSG00000006476.19	Nsmf	no_change	no_change	no_change	no_change	no_change	no_change
ENSMUSG00000006599.13	Gtf2h1	no_change	no_change	no_change	no_change	no_change	no_change
ENSMUSG00000006673.14	Qrich1	no_change	no_change	no_change	no_change	no_change	no_change
ENSMUSG00000006676.16	Usp19	no_change	no_change	no_change	no_change	no_change	no_change
ENSMUSG00000006705.13	Pknox1	no_change	no_change	no_change	no_change	no_change	no_change
ENSMUSG00000006717.7	Acot13	no_change	no_change	no_change	no_change	no_change	no_change
ENSMUSG00000006731.10	B4galnt1	no_change	no_change	no_change	no_change	no_change	no_change
ENSMUSG00000006906.10	Stambp	no_change	no_change	no_change	no_change	no_change	no_change
ENSMUSG00000006930.15	Hap1	no_change	no_change	no_change	no_change	up	no_change
ENSMUSG00000006932.17	Ctnnb1	no_change	no_change	no_change	no_change	no_change	no_change
ENSMUSG00000007021.5	Syngr3	no_change	no_change	no_change	up	no_change	no_change
ENSMUSG00000007039.12	Ddah2	no_change	no_change	no_change	no_change	no_change	no_change
ENSMUSG00000007207.10	Stx1a	no_change	no_change	no_change	no_change	no_change	no_change
ENSMUSG00000007379.15	Dennd2c	no_change	no_change	no_change	up	no_change	no_change
ENSMUSG00000007415.15	Gatad1	no_change	no_change	no_change	no_change	no_change	no_change
ENSMUSG00000007458.14	M6pr	no_change	no_change	no_change	no_change	no_change	no_change
ENSMUSG00000007476.18	Lrrc8a	no_change	no_change	no_change	no_change	no_change	no_change
ENSMUSG00000007564.15	Ppp2r1a	no_change	no_change	no_change	no_change	no_change	no_change
ENSMUSG00000007613.15	Tgfbr1	no_change	no_change	no_change	no_change	no_change	no_change
ENSMUSG00000007739.10	Cct4	no_change	no_change	no_change	no_change	no_change	no_change
ENSMUSG00000007783.10	Cpt1c	no_change	no_change	no_change	no_change	no_change	no_change
ENSMUSG00000007812.16	Zfp655	no_change	no_change	no_change	up	no_change	no_change
ENSMUSG00000007833.15	Aldh16a1	no_change	no_change	no_change	no_change	no_change	no_change
ENSMUSG00000007837.11	Prrg2	no_change	no_change	no_change	no_change	no_change	no_change
ENSMUSG00000007888.15	Crlf1	no_change	no_change	up	no_change	no_change	no_change
ENSMUSG00000007892.8	Rplp1	no_change	no_change	no_change	no_change	no_change	no_change
ENSMUSG00000007987.12	Ift22	no_change	no_change	no_change	no_change	no_change	no_change
ENSMUSG00000008090.14	Fgfrl1	no_change	no_change	no_change	up	no_change	no_change
ENSMUSG00000008167.14	Fbxw9	no_change	no_change	no_change	up	no_change	no_change
ENSMUSG00000008226.14	Scrn3	no_change	no_change	no_change	no_change	no_change	no_change
ENSMUSG00000008348.9	Ubc	no_change	no_change	no_change	no_change	no_change	no_change
ENSMUSG00000008429.8	Herpud2	no_change	no_change	no_change	no_change	no_change	no_change
ENSMUSG00000008668.15	Rps18	no_change	no_change	no_change	no_change	no_change	no_change
ENSMUSG00000008682.13	Rpl10	no_change	no_change	no_change	no_change	no_change	no_change
ENSMUSG00000008859.8	Rala	no_change	no_change	no_change	no_change	no_change	no_change
ENSMUSG00000009030.14	Pdcl	no_change	no_change	no_change	no_change	no_change	no_change
ENSMUSG00000009076.10	Zmat5	no_change	no_change	no_change	no_change	no_change	no_change
ENSMUSG00000009406.13	Elk1	no_change	no_change	no_change	no_change	no_change	no_change
ENSMUSG00000009569.14	Mrtfb	no_change	no_change	no_change	no_change	no_change	no_change
ENSMUSG00000009630.10	Ppp2cb	no_change	no_change	no_change	no_change	no_change	no_change
ENSMUSG00000009733.9	Tfcp2	no_change	no_change	no_change	no_change	no_change	no_change
ENSMUSG00000009907.17	Vps4b	no_change	no_change	no_change	no_change	no_change	no_change
ENSMUSG00000009995.17	Taz	no_change	no_change	no_change	no_change	no_change	no_change
ENSMUSG00000010025.19	Aldh3a2	no_change	no_change	no_change	no_change	no_change	no_change
ENSMUSG00000010047.12	Hyal2	no_change	no_change	no_change	no_change	no_change	no_change
ENSMUSG00000010054.4	Tusc2	no_change	no_change	no_change	up	no_change	no_change
ENSMUSG00000010307.7	Tmem86a	no_change	no_change	no_change	no_change	no_change	no_change
ENSMUSG00000010392.8	Gosr1	no_change	no_change	no_change	no_change	no_change	no_change
ENSMUSG00000010517.7	Faf1	no_change	no_change	no_change	no_change	no_change	no_change
ENSMUSG00000010660.3	Plcd1	no_change	no_change	no_change	no_change	no_change	no_change
ENSMUSG00000010721.15	Lmbr1	no_change	no_change	no_change	no_change	no_change	no_change
ENSMUSG00000010755.17	Cars	no_change	no_change	no_change	no_change	no_change	no_change
ENSMUSG00000010760.5	Phlda2	no_change	no_change	no_change	no_change	no_change	no_change
ENSMUSG00000010936.11	Vac14	no_change	no_change	no_change	no_change	no_change	no_change
ENSMUSG00000011096.17	Akt1s1	no_change	no_change	no_change	no_change	no_change	no_change
ENSMUSG00000011257.19	Pabpc4	no_change	no_change	no_change	up	up	no_change
ENSMUSG00000011958.17	Bnip2	no_change	no_change	no_change	no_change	no_change	no_change
ENSMUSG00000011960.12	Ccnt1	no_change	no_change	no_change	no_change	no_change	no_change
ENSMUSG00000012017.4	Scarf2	no_change	no_change	no_change	no_change	no_change	no_change
ENSMUSG00000012126.16	Ubxn11	no_change	no_change	no_change	up	no_change	no_change
ENSMUSG00000012848.15	Rps5	no_change	no_change	no_change	no_change	no_change	no_change
ENSMUSG00000013076.17	Amotl1	no_change	no_change	no_change	no_change	no_change	no_change
ENSMUSG00000013091.5	Tmem190	no_change	no_change	no_change	no_change	no_change	no_change
ENSMUSG00000013419.7	Zfp651	no_change	no_change	no_change	no_change	no_change	no_change
ENSMUSG00000013593.12	Ndufs2	no_change	no_change	no_change	no_change	no_change	no_change
ENSMUSG00000013787.15	Ehmt2	no_change	no_change	no_change	no_change	no_change	no_change
ENSMUSG00000013833.15	Med16	no_change	no_change	no_change	no_change	no_change	no_change
ENSMUSG00000013921.15	Clip3	no_change	no_change	no_change	no_change	up	no_change
ENSMUSG00000014039.18	Prdm15	no_change	no_change	no_change	no_change	no_change	no_change
ENSMUSG00000014075.15	Tctex1d2	no_change	no_change	no_change	no_change	no_change	no_change
ENSMUSG00000014077.13	Chp1	no_change	no_change	no_change	no_change	no_change	no_change
ENSMUSG00000014402.15	Tsg101	no_change	no_change	no_change	no_change	no_change	no_change
ENSMUSG00000014418.16	Hps5	no_change	no_change	no_change	no_change	no_change	no_change
ENSMUSG00000014444.17	Piezo1	no_change	no_change	no_change	no_change	no_change	no_change
ENSMUSG00000014470.4	Rnf166	no_change	no_change	no_change	no_change	no_change	no_change
ENSMUSG00000014498.9	Ankrd52	no_change	no_change	no_change	no_change	no_change	no_change
ENSMUSG00000014547.10	Wdfy2	no_change	no_change	no_change	no_change	no_change	no_change
ENSMUSG00000014668.15	Chfr	no_change	no_change	no_change	no_change	no_change	no_change
ENSMUSG00000014763.8	Fam120b	no_change	no_change	no_change	no_change	no_change	no_change
ENSMUSG00000014773.13	Dll1	no_change	no_change	no_change	up	up	no_change
ENSMUSG00000014791.10	Elmo3	no_change	no_change	no_change	no_change	no_change	no_change
ENSMUSG00000014856.12	Tmem208	no_change	no_change	no_change	no_change	no_change	no_change
ENSMUSG00000014873.15	Surf2	no_change	no_change	no_change	no_change	no_change	no_change
ENSMUSG00000014905.4	Dnajb9	no_change	no_change	no_change	no_change	no_change	no_change
ENSMUSG00000015002.18	Efr3a	no_change	no_change	no_change	no_change	no_change	no_change
ENSMUSG00000015013.9	Trappc2l	no_change	no_change	no_change	no_change	no_change	no_change
ENSMUSG00000015094.16	Npdc1	no_change	no_change	no_change	no_change	no_change	no_change
ENSMUSG00000015247.10	Nipsnap3b	no_change	no_change	no_change	no_change	no_change	no_change
ENSMUSG00000015291.10	Gdi1	no_change	no_change	no_change	no_change	no_change	no_change
ENSMUSG00000015377.10	Dennd6b	no_change	no_change	no_change	no_change	no_change	no_change
ENSMUSG00000015452.14	Ager	no_change	no_change	no_change	no_change	no_change	no_change
ENSMUSG00000015522.18	Arnt	no_change	no_change	no_change	no_change	no_change	no_change
ENSMUSG00000015597.17	Zfp318	no_change	no_change	no_change	no_change	no_change	no_change
ENSMUSG00000015619.10	Gata3	no_change	no_change	no_change	no_change	no_change	no_change
ENSMUSG00000015647.9	Lama5	no_change	no_change	no_change	no_change	no_change	no_change
ENSMUSG00000015656.17	Hspa8	no_change	no_change	no_change	up	up	no_change
ENSMUSG00000015711.8	Prune1	no_change	no_change	no_change	no_change	no_change	no_change
ENSMUSG00000015714.11	Cers2	no_change	no_change	no_change	no_change	no_change	no_change
ENSMUSG00000015745.9	Plekho1	no_change	no_change	no_change	no_change	no_change	no_change
ENSMUSG00000015750.15	Aph1a	no_change	no_change	no_change	no_change	no_change	no_change
ENSMUSG00000015804.14	Med28	no_change	no_change	no_change	no_change	no_change	no_change
ENSMUSG00000015882.18	Lcorl	no_change	no_change	no_change	no_change	no_change	no_change
ENSMUSG00000015942.9	Gtf2ird2	no_change	no_change	no_change	no_change	no_change	no_change
ENSMUSG00000016206.6	H2-M3	no_change	no_change	no_change	no_change	no_change	no_change
ENSMUSG00000016520.7	Lnx2	no_change	no_change	no_change	no_change	no_change	no_change
ENSMUSG00000016526.8	Dyrk3	no_change	no_change	no_change	no_change	no_change	no_change
ENSMUSG00000016528.10	Mapkapk2	no_change	no_change	no_change	no_change	no_change	no_change
ENSMUSG00000016933.17	Plcg1	no_change	no_change	no_change	no_change	up	no_change
ENSMUSG00000017119.19	Nbr1	no_change	no_change	no_change	no_change	no_change	no_change
ENSMUSG00000017132.17	Cyth1	no_change	no_change	no_change	no_change	no_change	no_change
ENSMUSG00000017210.14	Med24	no_change	no_change	no_change	no_change	no_change	no_change
ENSMUSG00000017314.12	Mpp2	no_change	no_change	no_change	no_change	no_change	no_change
ENSMUSG00000017376.15	Nlk	no_change	no_change	no_change	no_change	no_change	no_change
ENSMUSG00000017404.12	Rpl19	no_change	no_change	no_change	no_change	no_change	no_change
ENSMUSG00000017405.14	Nek8	no_change	no_change	no_change	no_change	no_change	no_change
ENSMUSG00000017631.19	Abr	no_change	no_change	no_change	no_change	no_change	no_change
ENSMUSG00000017664.16	Slc35c2	no_change	no_change	no_change	no_change	no_change	no_change
ENSMUSG00000017677.11	Wsb1	no_change	no_change	no_change	no_change	no_change	no_change
ENSMUSG00000017707.9	Serinc3	no_change	no_change	no_change	no_change	no_change	no_change
ENSMUSG00000017734.15	Dbndd2	no_change	no_change	no_change	no_change	no_change	no_change
ENSMUSG00000017765.17	Slc12a4	no_change	no_change	no_change	no_change	no_change	no_change
ENSMUSG00000017776.15	Crk	no_change	no_change	no_change	no_change	no_change	no_change
ENSMUSG00000017801.15	Mlx	no_change	no_change	no_change	no_change	no_change	no_change
ENSMUSG00000018102.5	Hist1h2bc	no_change	no_change	no_change	no_change	no_change	no_change
ENSMUSG00000018196.18	Glrx2	no_change	no_change	no_change	no_change	no_change	no_change
ENSMUSG00000018209.15	Stk4	no_change	no_change	no_change	no_change	no_change	no_change
ENSMUSG00000018287.12	Spag7	no_change	no_change	no_change	no_change	no_change	no_change
ENSMUSG00000018347.16	Zkscan6	no_change	no_change	no_change	no_change	no_change	no_change
ENSMUSG00000018363.16	Smurf2	no_change	no_change	no_change	no_change	no_change	no_change
ENSMUSG00000018395.19	Kif3a	no_change	no_change	no_change	up	no_change	no_change
ENSMUSG00000018412.16	Kansl1	no_change	no_change	no_change	no_change	no_change	no_change
ENSMUSG00000018425.18	Dhx40	no_change	no_change	no_change	no_change	no_change	no_change
ENSMUSG00000018449.12	Rpain	no_change	no_change	no_change	no_change	no_change	no_change
ENSMUSG00000018476.7	Kdm6b	no_change	no_change	no_change	no_change	no_change	no_change
ENSMUSG00000018537.16	Pcgf2	no_change	no_change	no_change	no_change	no_change	no_change
ENSMUSG00000018541.10	Cwc25	no_change	no_change	no_change	no_change	no_change	no_change
ENSMUSG00000018548.15	Trim37	no_change	no_change	no_change	no_change	no_change	no_change
ENSMUSG00000018572.10	Phf23	no_change	no_change	no_change	no_change	no_change	no_change
ENSMUSG00000018604.18	Tbx3	no_change	no_change	no_change	no_change	no_change	no_change
ENSMUSG00000018707.13	Dync1h1	no_change	no_change	no_change	no_change	no_change	no_change
ENSMUSG00000018727.19	Cpsf4l	no_change	no_change	up	no_change	up	no_change
ENSMUSG00000018736.14	Ndel1	no_change	no_change	no_change	no_change	no_change	no_change
ENSMUSG00000018750.14	Zbtb4	no_change	no_change	no_change	no_change	no_change	no_change
ENSMUSG00000018800.14	Abca5	no_change	no_change	no_change	no_change	no_change	no_change
ENSMUSG00000018820.13	Zfyve27	no_change	no_change	no_change	no_change	no_change	no_change
ENSMUSG00000018821.3	Avpi1	no_change	no_change	no_change	no_change	no_change	no_change
ENSMUSG00000019039.14	Dalrd3	no_change	no_change	no_change	no_change	no_change	no_change
ENSMUSG00000019132.11	BC005537	no_change	no_change	no_change	no_change	no_change	no_change
ENSMUSG00000019188.16	H13	no_change	no_change	no_change	no_change	no_change	no_change
ENSMUSG00000019254.16	Ppp1r12c	no_change	no_change	no_change	no_change	no_change	no_change
ENSMUSG00000019261.3	Map1s	no_change	no_change	no_change	no_change	no_change	no_change
ENSMUSG00000019433.9	Gipc1	no_change	no_change	no_change	no_change	no_change	no_change
ENSMUSG00000019461.12	Plscr3	no_change	no_change	no_change	no_change	no_change	no_change
ENSMUSG00000019467.15	Arhgef25	no_change	no_change	no_change	no_change	no_change	no_change
ENSMUSG00000019471.10	Cdc37	no_change	no_change	no_change	no_change	no_change	no_change
ENSMUSG00000019518.11	Ap4m1	no_change	no_change	no_change	no_change	no_change	no_change
ENSMUSG00000019528.18	Gyg	no_change	no_change	no_change	no_change	no_change	no_change
ENSMUSG00000019564.12	Arid3a	no_change	no_change	no_change	no_change	no_change	no_change
ENSMUSG00000019578.11	Ubxn6	no_change	no_change	no_change	no_change	no_change	no_change
ENSMUSG00000019590.16	Cyb561	no_change	no_change	no_change	no_change	no_change	no_change
ENSMUSG00000019647.16	Sema6a	no_change	no_change	no_change	no_change	no_change	no_change
ENSMUSG00000019763.11	Rmnd1	no_change	no_change	no_change	no_change	no_change	no_change
ENSMUSG00000019775.17	Rgs17	no_change	no_change	no_change	no_change	no_change	no_change
ENSMUSG00000019790.17	Stxbp5	no_change	no_change	no_change	no_change	no_change	no_change
ENSMUSG00000019804.12	Snx3	no_change	no_change	no_change	no_change	no_change	no_change
ENSMUSG00000019818.15	Cd164	no_change	no_change	no_change	no_change	no_change	no_change
ENSMUSG00000019822.12	Smpd2	no_change	no_change	no_change	no_change	no_change	no_change
ENSMUSG00000019826.11	Zbtb24	no_change	no_change	no_change	no_change	no_change	no_change
ENSMUSG00000019873.8	Reep3	no_change	no_change	no_change	no_change	no_change	no_change
ENSMUSG00000019877.10	Serinc1	no_change	no_change	no_change	no_change	no_change	no_change
ENSMUSG00000019889.10	Ptprk	no_change	no_change	no_change	no_change	no_change	no_change
ENSMUSG00000019897.8	Ccdc59	no_change	no_change	no_change	no_change	no_change	no_change
ENSMUSG00000019920.18	Lims1	no_change	no_change	no_change	no_change	no_change	no_change
ENSMUSG00000019927.6	Ube2d1	no_change	no_change	no_change	no_change	no_change	no_change
ENSMUSG00000019944.14	Rhobtb1	no_change	no_change	no_change	up	no_change	no_change
ENSMUSG00000019969.14	Psen1	no_change	no_change	no_change	no_change	no_change	no_change
ENSMUSG00000019979.12	Apaf1	no_change	no_change	no_change	no_change	no_change	no_change
ENSMUSG00000019984.16	Med23	no_change	no_change	no_change	no_change	no_change	no_change
ENSMUSG00000019986.17	Ahi1	no_change	no_change	no_change	no_change	no_change	no_change
ENSMUSG00000019998.6	Stx7	no_change	no_change	no_change	no_change	no_change	no_change
ENSMUSG00000020003.16	Pex7	no_change	no_change	no_change	no_change	no_change	no_change
ENSMUSG00000020015.10	Cdk17	no_change	no_change	no_change	no_change	no_change	no_change
ENSMUSG00000020017.14	Hal	no_change	no_change	no_change	no_change	no_change	no_change
ENSMUSG00000020063.16	Sirt1	no_change	no_change	no_change	no_change	no_change	no_change
ENSMUSG00000020064.9	Herc4	no_change	no_change	no_change	no_change	no_change	no_change
ENSMUSG00000020070.18	Rufy2	no_change	no_change	no_change	no_change	no_change	no_change
ENSMUSG00000020091.15	Eif4ebp2	no_change	no_change	no_change	no_change	no_change	no_change
ENSMUSG00000020100.15	Slc29a3	no_change	no_change	no_change	up	no_change	no_change
ENSMUSG00000020109.13	Dnajb12	no_change	no_change	no_change	no_change	no_change	no_change
ENSMUSG00000020111.15	Micu1	no_change	no_change	no_change	no_change	no_change	no_change
ENSMUSG00000020115.3	Tbk1	no_change	no_change	no_change	no_change	no_change	no_change
ENSMUSG00000020132.10	Rab21	no_change	no_change	no_change	no_change	no_change	no_change
ENSMUSG00000020156.16	Pwwp3a	no_change	no_change	no_change	no_change	no_change	no_change
ENSMUSG00000020160.18	Meis1	no_change	no_change	no_change	no_change	no_change	no_change
ENSMUSG00000020175.15	Rab36	no_change	no_change	no_change	up	no_change	no_change
ENSMUSG00000020184.15	Mdm2	no_change	no_change	no_change	up	no_change	no_change
ENSMUSG00000020189.15	Osbpl8	no_change	no_change	no_change	no_change	no_change	no_change
ENSMUSG00000020196.10	Cabin1	no_change	no_change	no_change	no_change	no_change	no_change
ENSMUSG00000020230.15	Prmt2	no_change	no_change	no_change	no_change	no_change	no_change
ENSMUSG00000020231.15	Dip2a	no_change	no_change	no_change	no_change	no_change	no_change
ENSMUSG00000020250.10	Txnrd1	no_change	no_change	no_change	no_change	no_change	no_change
ENSMUSG00000020262.15	Adarb1	no_change	no_change	no_change	no_change	no_change	no_change
ENSMUSG00000020263.14	Appl2	no_change	no_change	no_change	no_change	no_change	no_change
ENSMUSG00000020265.16	Sumo3	no_change	no_change	no_change	no_change	no_change	no_change
ENSMUSG00000020284.16	Cfap410	no_change	no_change	no_change	no_change	no_change	no_change
ENSMUSG00000020288.13	Ahsa2	no_change	no_change	no_change	no_change	no_change	no_change
ENSMUSG00000020300.14	Cpeb4	no_change	no_change	no_change	no_change	no_change	no_change
ENSMUSG00000020308.6	Tpgs1	no_change	no_change	no_change	no_change	no_change	no_change
ENSMUSG00000020312.12	Shc2	no_change	no_change	no_change	no_change	no_change	no_change
ENSMUSG00000020326.7	Ccng1	no_change	no_change	no_change	no_change	no_change	no_change
ENSMUSG00000020364.14	Zfp354a	no_change	no_change	no_change	no_change	no_change	no_change
ENSMUSG00000020368.15	Canx	no_change	no_change	no_change	no_change	no_change	no_change
ENSMUSG00000020372.15	Rack1	no_change	no_change	no_change	no_change	no_change	no_change
ENSMUSG00000020389.19	Cdkl3	no_change	no_change	no_change	no_change	no_change	no_change
ENSMUSG00000020390.12	Ube2b	no_change	no_change	no_change	no_change	no_change	no_change
ENSMUSG00000020409.10	Slu7	no_change	no_change	no_change	no_change	no_change	no_change
ENSMUSG00000020420.8	Zfp607a	no_change	no_change	no_change	no_change	no_change	no_change
ENSMUSG00000020453.17	Patz1	no_change	no_change	no_change	no_change	no_change	no_change
ENSMUSG00000020455.16	Trim11	no_change	no_change	no_change	no_change	no_change	no_change
ENSMUSG00000020460.15	Rps27a	no_change	no_change	no_change	no_change	no_change	no_change
ENSMUSG00000020475.3	Pgam2	no_change	no_change	no_change	no_change	no_change	no_change
ENSMUSG00000020485.14	Supt4a	no_change	no_change	no_change	no_change	no_change	no_change
ENSMUSG00000020491.15	2810021J22Rik	no_change	no_change	no_change	no_change	no_change	no_change
ENSMUSG00000020495.13	Smg8	no_change	no_change	no_change	up	no_change	no_change
ENSMUSG00000020519.5	Sap30l	no_change	no_change	no_change	no_change	no_change	no_change
ENSMUSG00000020523.14	Fam114a2	no_change	no_change	no_change	no_change	no_change	no_change
ENSMUSG00000020530.14	Ggnbp2	no_change	no_change	no_change	no_change	no_change	no_change
ENSMUSG00000020536.12	Llgl1	no_change	no_change	no_change	no_change	no_change	no_change
ENSMUSG00000020570.15	Sypl	no_change	no_change	no_change	no_change	no_change	no_change
ENSMUSG00000020572.8	Nampt	no_change	no_change	no_change	no_change	no_change	no_change
ENSMUSG00000020585.4	Laptm4a	no_change	no_change	no_change	no_change	no_change	no_change
ENSMUSG00000020590.16	Snx13	no_change	no_change	no_change	no_change	no_change	no_change
ENSMUSG00000020604.13	Arsg	no_change	no_change	no_change	no_change	no_change	no_change
ENSMUSG00000020610.17	Amz2	no_change	no_change	no_change	no_change	no_change	no_change
ENSMUSG00000020611.14	Gna13	no_change	no_change	no_change	no_change	no_change	no_change
ENSMUSG00000020644.9	Id2	no_change	no_change	no_change	up	no_change	no_change
ENSMUSG00000020646.17	Mboat2	no_change	no_change	no_change	up	no_change	no_change
ENSMUSG00000020659.16	Cbll1	no_change	no_change	no_change	no_change	no_change	no_change
ENSMUSG00000020661.15	Dnmt3a	no_change	no_change	no_change	no_change	no_change	no_change
ENSMUSG00000020668.10	Kif3c	no_change	no_change	no_change	no_change	no_change	no_change
ENSMUSG00000020669.15	Sh3yl1	no_change	no_change	no_change	no_change	up	no_change
ENSMUSG00000020696.18	Rffl	no_change	no_change	no_change	no_change	no_change	no_change
ENSMUSG00000020715.9	Ern1	no_change	no_change	no_change	no_change	no_change	no_change
ENSMUSG00000020736.12	Nt5c	no_change	no_change	no_change	no_change	no_change	no_change
ENSMUSG00000020740.13	Gga3	no_change	no_change	no_change	no_change	no_change	no_change
ENSMUSG00000020752.11	Recql5	no_change	no_change	no_change	no_change	no_change	no_change
ENSMUSG00000020773.11	Trim47	no_change	no_change	no_change	no_change	no_change	no_change
ENSMUSG00000020801.8	Med31	no_change	no_change	no_change	no_change	no_change	no_change
ENSMUSG00000020806.15	Rhbdf2	no_change	no_change	no_change	no_change	no_change	no_change
ENSMUSG00000020817.16	Rabep1	no_change	no_change	no_change	no_change	no_change	no_change
ENSMUSG00000020821.17	Kif1c	no_change	no_change	no_change	no_change	no_change	no_change
ENSMUSG00000020827.18	Mink1	no_change	no_change	no_change	no_change	no_change	no_change
ENSMUSG00000020828.13	Pld2	no_change	no_change	no_change	no_change	no_change	no_change
ENSMUSG00000020829.9	Slc46a1	no_change	no_change	no_change	no_change	no_change	no_change
ENSMUSG00000020847.15	Rph3al	no_change	no_change	no_change	no_change	no_change	no_change
ENSMUSG00000020848.7	Doc2b	no_change	no_change	no_change	no_change	no_change	no_change
ENSMUSG00000020859.16	Spag9	no_change	no_change	no_change	no_change	no_change	no_change
ENSMUSG00000020868.15	Xylt2	no_change	no_change	no_change	no_change	no_change	no_change
ENSMUSG00000020882.17	Cacnb1	no_change	no_change	no_change	no_change	no_change	no_change
ENSMUSG00000020883.18	Fbxl20	no_change	no_change	no_change	no_change	no_change	no_change
ENSMUSG00000020889.11	Nr1d1	no_change	no_change	no_change	no_change	no_change	no_change
ENSMUSG00000020893.17	Per1	no_change	no_change	no_change	no_change	no_change	no_change
ENSMUSG00000020903.13	Stx8	no_change	no_change	no_change	no_change	no_change	no_change
ENSMUSG00000020910.16	Adprm	no_change	no_change	no_change	no_change	no_change	no_change
ENSMUSG00000020917.17	Acly	no_change	no_change	up	no_change	no_change	no_change
ENSMUSG00000020937.14	Plcd3	no_change	no_change	no_change	no_change	no_change	no_change
ENSMUSG00000020948.9	Klhl28	no_change	no_change	no_change	no_change	no_change	no_change
ENSMUSG00000020962.14	Gtf2a1	no_change	no_change	no_change	no_change	no_change	no_change
ENSMUSG00000021003.10	Galc	no_change	no_change	no_change	no_change	no_change	no_change
ENSMUSG00000021010.8	Npas3	no_change	no_change	no_change	no_change	no_change	no_change
ENSMUSG00000021022.9	Ppp2r3c	no_change	no_change	no_change	no_change	no_change	no_change
ENSMUSG00000021036.10	Sptlc2	no_change	no_change	no_change	no_change	no_change	no_change
ENSMUSG00000021037.7	Ahsa1	no_change	no_change	no_change	no_change	no_change	no_change
ENSMUSG00000021044.15	Adck1	no_change	no_change	no_change	no_change	no_change	no_change
ENSMUSG00000021061.15	Sptb	no_change	no_change	no_change	no_change	no_change	no_change
ENSMUSG00000021065.16	Fut8	no_change	no_change	no_change	no_change	no_change	no_change
ENSMUSG00000021097.15	Clmn	no_change	no_change	no_change	no_change	no_change	no_change
ENSMUSG00000021112.9	Mpp5	no_change	no_change	no_change	no_change	no_change	no_change
ENSMUSG00000021113.5	Snapc1	no_change	no_change	no_change	no_change	no_change	no_change
ENSMUSG00000021124.13	Vti1b	no_change	no_change	no_change	no_change	no_change	no_change
ENSMUSG00000021133.9	Susd6	no_change	no_change	no_change	no_change	no_change	no_change
ENSMUSG00000021171.8	Esyt2	no_change	no_change	no_change	no_change	no_change	no_change
ENSMUSG00000021179.8	Nrde2	no_change	no_change	no_change	no_change	no_change	no_change
ENSMUSG00000021180.9	Rps6ka5	no_change	no_change	no_change	no_change	no_change	no_change
ENSMUSG00000021189.11	Atxn3	no_change	no_change	no_change	no_change	no_change	no_change
ENSMUSG00000021190.14	Lgmn	no_change	no_change	no_change	no_change	no_change	no_change
ENSMUSG00000021193.10	Pitrm1	no_change	no_change	no_change	no_change	no_change	no_change
ENSMUSG00000021196.14	Pfkp	no_change	no_change	no_change	no_change	no_change	no_change
ENSMUSG00000021209.12	Ppp4r4	no_change	no_change	no_change	no_change	no_change	no_change
ENSMUSG00000021222.9	Dcaf4	no_change	no_change	no_change	no_change	no_change	no_change
ENSMUSG00000021240.6	Abcd4	no_change	no_change	no_change	no_change	no_change	no_change
ENSMUSG00000021241.7	Isca2	no_change	no_change	no_change	no_change	no_change	no_change
ENSMUSG00000021242.9	Npc2	no_change	no_change	no_change	no_change	no_change	no_change
ENSMUSG00000021254.9	Gpatch2l	no_change	no_change	no_change	no_change	no_change	no_change
ENSMUSG00000021270.13	Hsp90aa1	no_change	no_change	no_change	up	up	no_change
ENSMUSG00000021271.5	Zfp839	no_change	no_change	no_change	no_change	no_change	no_change
ENSMUSG00000021279.5	Cdc42bpb	no_change	no_change	no_change	no_change	no_change	no_change
ENSMUSG00000021281.15	Tnfaip2	no_change	no_change	no_change	no_change	no_change	no_change
ENSMUSG00000021294.7	Kif26a	no_change	no_change	no_change	up	up	up
ENSMUSG00000021327.19	Zkscan3	no_change	no_change	no_change	no_change	no_change	no_change
ENSMUSG00000021357.14	Exoc2	no_change	no_change	no_change	no_change	no_change	no_change
ENSMUSG00000021359.16	Tfap2a	no_change	no_change	no_change	no_change	no_change	no_change
ENSMUSG00000021366.8	Hivep1	no_change	no_change	no_change	no_change	no_change	no_change
ENSMUSG00000021371.5	Mcur1	no_change	no_change	no_change	no_change	no_change	no_change
ENSMUSG00000021375.11	Kif13a	no_change	no_change	no_change	no_change	no_change	no_change
ENSMUSG00000021376.11	Tpmt	no_change	no_change	no_change	no_change	no_change	no_change
ENSMUSG00000021408.15	Ripk1	no_change	no_change	no_change	no_change	no_change	no_change
ENSMUSG00000021420.13	Fars2	no_change	no_change	no_change	no_change	no_change	no_change
ENSMUSG00000021432.15	Slc35b3	no_change	no_change	no_change	no_change	no_change	no_change
ENSMUSG00000021477.9	Ctsl	no_change	no_change	no_change	no_change	no_change	no_change
ENSMUSG00000021483.8	Cdk20	no_change	no_change	no_change	no_change	no_change	no_change
ENSMUSG00000021494.9	Ddx41	no_change	no_change	no_change	no_change	no_change	no_change
ENSMUSG00000021495.10	Fam193b	no_change	no_change	no_change	no_change	no_change	no_change
ENSMUSG00000021532.11	Fastkd3	no_change	no_change	no_change	no_change	no_change	no_change
ENSMUSG00000021592.18	Arsk	no_change	no_change	no_change	no_change	no_change	no_change
ENSMUSG00000021621.15	Zcchc9	no_change	no_change	no_change	no_change	no_change	no_change
ENSMUSG00000021643.15	Serf1	no_change	no_change	up	up	up	no_change
ENSMUSG00000021662.11	Arhgef28	no_change	no_change	no_change	up	no_change	no_change
ENSMUSG00000021669.15	Col4a3bp	no_change	no_change	no_change	no_change	no_change	no_change
ENSMUSG00000021670.14	Hmgcr	no_change	no_change	up	no_change	no_change	no_change
ENSMUSG00000021681.8	Aggf1	no_change	no_change	no_change	no_change	no_change	no_change
ENSMUSG00000021686.6	Ap3b1	no_change	no_change	no_change	no_change	no_change	no_change
ENSMUSG00000021687.14	Scamp1	no_change	no_change	no_change	no_change	no_change	no_change
ENSMUSG00000021710.11	Nln	no_change	no_change	no_change	no_change	no_change	no_change
ENSMUSG00000021725.9	Parp8	no_change	no_change	no_change	no_change	no_change	no_change
ENSMUSG00000021738.5	Atxn7	no_change	no_change	no_change	no_change	no_change	no_change
ENSMUSG00000021754.17	Map3k1	no_change	no_change	no_change	no_change	no_change	no_change
ENSMUSG00000021779.17	Thrb	no_change	no_change	no_change	no_change	no_change	no_change
ENSMUSG00000021782.14	Dlg5	no_change	no_change	no_change	no_change	no_change	no_change
ENSMUSG00000021807.6	Rtraf	no_change	no_change	no_change	no_change	no_change	no_change
ENSMUSG00000021815.4	Mss51	no_change	no_change	no_change	no_change	no_change	no_change
ENSMUSG00000021831.9	Ero1l	no_change	no_change	no_change	no_change	no_change	no_change
ENSMUSG00000021843.17	Ktn1	no_change	no_change	no_change	no_change	no_change	no_change
ENSMUSG00000021846.9	Peli2	no_change	no_change	no_change	no_change	no_change	no_change
ENSMUSG00000021866.15	Anxa11	no_change	no_change	no_change	no_change	no_change	no_change
ENSMUSG00000021900.10	Btd	no_change	no_change	no_change	no_change	no_change	no_change
ENSMUSG00000021901.10	Bap1	no_change	no_change	no_change	no_change	no_change	no_change
ENSMUSG00000021903.11	Galnt15	no_change	no_change	no_change	no_change	no_change	no_change
ENSMUSG00000021911.16	Parg	no_change	no_change	no_change	no_change	no_change	no_change
ENSMUSG00000021936.14	Mapk8	no_change	no_change	no_change	no_change	no_change	no_change
ENSMUSG00000021939.8	Ctsb	no_change	no_change	no_change	no_change	no_change	no_change
ENSMUSG00000021948.17	Prkcd	no_change	no_change	no_change	up	no_change	no_change
ENSMUSG00000021959.16	Lats2	no_change	no_change	no_change	no_change	no_change	no_change
ENSMUSG00000021972.14	Hmbox1	no_change	no_change	no_change	no_change	no_change	no_change
ENSMUSG00000021996.16	Esd	no_change	no_change	no_change	no_change	no_change	no_change
ENSMUSG00000022024.10	Sugt1	no_change	no_change	no_change	no_change	no_change	no_change
ENSMUSG00000022043.19	Trim35	no_change	no_change	no_change	no_change	no_change	no_change
ENSMUSG00000022048.8	Dpysl2	no_change	no_change	up	no_change	no_change	no_change
ENSMUSG00000022095.9	Fam160b2	no_change	no_change	no_change	no_change	no_change	no_change
ENSMUSG00000022105.6	Rb1	no_change	no_change	no_change	no_change	no_change	no_change
ENSMUSG00000022108.8	Itm2b	no_change	no_change	no_change	no_change	no_change	no_change
ENSMUSG00000022150.16	Dab2	no_change	no_change	no_change	no_change	no_change	no_change
ENSMUSG00000022151.16	Ttc33	no_change	no_change	no_change	no_change	no_change	no_change
ENSMUSG00000022160.18	Mettl3	no_change	no_change	no_change	no_change	no_change	no_change
ENSMUSG00000022175.9	Lrp10	no_change	no_change	no_change	no_change	no_change	no_change
ENSMUSG00000022194.15	Pabpn1	no_change	no_change	no_change	no_change	no_change	no_change
ENSMUSG00000022195.7	6030458C11Rik	no_change	no_change	no_change	no_change	no_change	no_change
ENSMUSG00000022214.15	Dcaf11	no_change	no_change	no_change	no_change	no_change	no_change
ENSMUSG00000022246.14	Rai14	no_change	no_change	no_change	no_change	no_change	no_change
ENSMUSG00000022257.4	Laptm4b	no_change	no_change	no_change	no_change	no_change	no_change
ENSMUSG00000022280.9	Rnf19a	no_change	no_change	no_change	no_change	no_change	no_change
ENSMUSG00000022283.15	Pabpc1	no_change	no_change	no_change	no_change	no_change	no_change
ENSMUSG00000022292.16	Rrm2b	no_change	no_change	no_change	no_change	no_change	no_change
ENSMUSG00000022305.13	Lrp12	no_change	no_change	no_change	no_change	no_change	no_change
ENSMUSG00000022312.11	Eif3h	no_change	no_change	no_change	no_change	no_change	no_change
ENSMUSG00000022313.10	Utp23	no_change	no_change	no_change	no_change	no_change	no_change
ENSMUSG00000022351.14	Sqle	no_change	no_change	up	no_change	no_change	no_change
ENSMUSG00000022358.7	Fbxo32	no_change	no_change	no_change	no_change	no_change	no_change
ENSMUSG00000022377.16	Asap1	no_change	no_change	no_change	no_change	no_change	no_change
ENSMUSG00000022386.12	Trmu	no_change	no_change	no_change	no_change	no_change	no_change
ENSMUSG00000022389.15	Tef	no_change	no_change	no_change	no_change	no_change	no_change
ENSMUSG00000022401.12	Xpnpep3	no_change	no_change	no_change	no_change	no_change	no_change
ENSMUSG00000022403.15	St13	no_change	no_change	no_change	no_change	no_change	no_change
ENSMUSG00000022412.14	Mief1	no_change	no_change	no_change	no_change	no_change	no_change
ENSMUSG00000022433.19	Csnk1e	no_change	no_change	no_change	no_change	no_change	no_change
ENSMUSG00000022438.6	Parvb	no_change	no_change	no_change	no_change	no_change	no_change
ENSMUSG00000022442.16	Ttll1	no_change	no_change	no_change	no_change	no_change	no_change
ENSMUSG00000022443.17	Myh9	no_change	no_change	no_change	no_change	no_change	no_change
ENSMUSG00000022450.6	Ndufa6	no_change	no_change	no_change	no_change	no_change	no_change
ENSMUSG00000022462.7	Slc38a2	no_change	no_change	up	no_change	up	no_change
ENSMUSG00000022463.8	Srebf2	no_change	no_change	no_change	no_change	no_change	no_change
ENSMUSG00000022469.17	Rapgef3	no_change	no_change	no_change	no_change	no_change	no_change
ENSMUSG00000022500.15	Litaf	no_change	no_change	no_change	no_change	no_change	no_change
ENSMUSG00000022507.6	1810013L24Rik	no_change	no_change	no_change	no_change	no_change	no_change
ENSMUSG00000022515.6	Anks3	no_change	no_change	no_change	no_change	no_change	no_change
ENSMUSG00000022529.11	Zfp263	no_change	no_change	no_change	no_change	no_change	no_change
ENSMUSG00000022536.14	Glyr1	no_change	no_change	no_change	no_change	no_change	no_change
ENSMUSG00000022545.13	Ercc4	no_change	no_change	no_change	no_change	no_change	no_change
ENSMUSG00000022546.5	Gpt	no_change	no_change	no_change	no_change	no_change	no_change
ENSMUSG00000022550.18	Adck5	no_change	no_change	no_change	no_change	no_change	no_change
ENSMUSG00000022555.12	Dgat1	no_change	no_change	no_change	no_change	no_change	no_change
ENSMUSG00000022561.13	Gpaa1	no_change	no_change	no_change	no_change	no_change	no_change
ENSMUSG00000022565.15	Plec	no_change	no_change	no_change	no_change	no_change	no_change
ENSMUSG00000022601.11	Zbtb11	no_change	no_change	no_change	no_change	no_change	no_change
ENSMUSG00000022610.10	Mapk12	no_change	no_change	no_change	up	no_change	no_change
ENSMUSG00000022621.16	Rabl2	no_change	no_change	no_change	no_change	no_change	no_change
ENSMUSG00000022664.11	Slc35a5	no_change	no_change	no_change	no_change	up	no_change
ENSMUSG00000022676.7	Snai2	no_change	no_change	no_change	no_change	no_change	no_change
ENSMUSG00000022684.15	Bfar	no_change	no_change	no_change	no_change	no_change	no_change
ENSMUSG00000022707.16	Gbe1	no_change	no_change	no_change	up	no_change	no_change
ENSMUSG00000022722.18	Arl6	no_change	no_change	no_change	no_change	no_change	no_change
ENSMUSG00000022760.17	Thap7	no_change	no_change	no_change	no_change	no_change	no_change
ENSMUSG00000022761.12	Lztr1	no_change	no_change	no_change	no_change	no_change	no_change
ENSMUSG00000022771.17	Ppil2	no_change	no_change	no_change	no_change	no_change	no_change
ENSMUSG00000022779.16	Top3b	no_change	no_change	no_change	no_change	no_change	no_change
ENSMUSG00000022807.9	Osbpl11	no_change	no_change	no_change	no_change	no_change	no_change
ENSMUSG00000022812.14	Gsk3b	no_change	no_change	no_change	no_change	no_change	no_change
ENSMUSG00000022837.14	Iqcb1	no_change	no_change	no_change	no_change	no_change	no_change
ENSMUSG00000022848.8	Slc49a4	no_change	no_change	no_change	no_change	no_change	no_change
ENSMUSG00000022849.5	Hspbap1	no_change	no_change	no_change	no_change	no_change	no_change
ENSMUSG00000022863.15	Btg3	no_change	no_change	no_change	no_change	no_change	no_change
ENSMUSG00000022885.16	St6gal1	no_change	no_change	no_change	no_change	no_change	no_change
ENSMUSG00000022895.16	Ets2	no_change	no_change	no_change	no_change	no_change	no_change
ENSMUSG00000022897.15	Dyrk1a	no_change	no_change	no_change	no_change	no_change	no_change
ENSMUSG00000022898.13	Vps26c	no_change	no_change	no_change	no_change	no_change	no_change
ENSMUSG00000022965.8	Ifngr2	no_change	no_change	no_change	no_change	no_change	no_change
ENSMUSG00000022967.13	Ifnar1	no_change	no_change	no_change	no_change	no_change	no_change
ENSMUSG00000022969.13	Il10rb	no_change	no_change	no_change	no_change	no_change	no_change
ENSMUSG00000022982.10	Sod1	no_change	no_change	no_change	no_change	no_change	no_change
ENSMUSG00000022994.9	Adcy6	no_change	no_change	no_change	no_change	no_change	no_change
ENSMUSG00000022995.16	Enah	no_change	no_change	no_change	no_change	no_change	no_change
ENSMUSG00000022999.15	Lmbr1l	no_change	no_change	no_change	no_change	no_change	no_change
ENSMUSG00000023009.14	Nckap5l	no_change	no_change	no_change	up	up	no_change
ENSMUSG00000023018.5	Smarcd1	no_change	no_change	no_change	no_change	no_change	no_change
ENSMUSG00000023019.12	Gpd1	no_change	no_change	no_change	no_change	no_change	no_change
ENSMUSG00000023026.16	Dip2b	no_change	no_change	no_change	no_change	no_change	no_change
ENSMUSG00000023031.8	Cela1	no_change	no_change	no_change	up	no_change	no_change
ENSMUSG00000023032.12	Slc4a8	no_change	no_change	no_change	no_change	up	no_change
ENSMUSG00000023050.9	Map3k12	no_change	no_change	no_change	no_change	no_change	no_change
ENSMUSG00000023051.11	Tarbp2	no_change	no_change	no_change	no_change	no_change	no_change
ENSMUSG00000023055.10	Calcoco1	no_change	no_change	no_change	up	up	no_change
ENSMUSG00000023067.14	Cdkn1a	no_change	no_change	no_change	no_change	no_change	no_change
ENSMUSG00000023079.14	Gtf2ird1	no_change	no_change	no_change	up	no_change	no_change
ENSMUSG00000023169.15	Slc38a1	no_change	no_change	no_change	no_change	no_change	no_change
ENSMUSG00000023186.14	Vwa5a	no_change	no_change	no_change	no_change	no_change	no_change
ENSMUSG00000023235.14	Ccl25	no_change	no_change	no_change	no_change	no_change	no_change
ENSMUSG00000023341.15	Mx2	no_change	no_change	up	no_change	no_change	no_change
ENSMUSG00000023353.14	Agap3	no_change	no_change	no_change	no_change	no_change	no_change
ENSMUSG00000023572.16	Ccndbp1	no_change	no_change	no_change	no_change	no_change	no_change
ENSMUSG00000023707.13	Ogfod2	no_change	no_change	no_change	no_change	no_change	no_change
ENSMUSG00000023755.10	Rhebl1	no_change	no_change	no_change	no_change	no_change	no_change
ENSMUSG00000023791.16	Pigx	no_change	no_change	no_change	no_change	no_change	no_change
ENSMUSG00000023806.10	Rsph3b	no_change	no_change	no_change	no_change	no_change	no_change
ENSMUSG00000023830.14	Igf2r	no_change	no_change	no_change	no_change	no_change	no_change
ENSMUSG00000023868.17	Pde10a	no_change	no_change	no_change	no_change	no_change	no_change
ENSMUSG00000023882.15	Zfp54	no_change	no_change	no_change	no_change	no_change	no_change
ENSMUSG00000023892.8	Zfp51	no_change	no_change	no_change	no_change	up	no_change
ENSMUSG00000023921.9	Mmut	no_change	no_change	no_change	no_change	no_change	no_change
ENSMUSG00000023938.8	Aars2	no_change	no_change	no_change	no_change	no_change	no_change
ENSMUSG00000023944.14	Hsp90ab1	no_change	no_change	no_change	no_change	no_change	no_change
ENSMUSG00000023951.17	Vegfa	no_change	no_change	up	no_change	no_change	no_change
ENSMUSG00000023952.13	Gtpbp2	no_change	no_change	no_change	no_change	no_change	no_change
ENSMUSG00000023966.8	Rsph9	no_change	no_change	no_change	up	no_change	no_change
ENSMUSG00000023967.9	Mrps18a	no_change	no_change	no_change	no_change	no_change	no_change
ENSMUSG00000023994.13	Nfya	no_change	no_change	no_change	no_change	no_change	no_change
ENSMUSG00000024006.17	Stk38	no_change	no_change	no_change	no_change	no_change	no_change
ENSMUSG00000024019.18	Cmtr1	no_change	no_change	no_change	no_change	no_change	no_change
ENSMUSG00000024042.7	Sik1	no_change	no_change	no_change	no_change	no_change	no_change
ENSMUSG00000024043.13	Arhgap28	no_change	no_change	no_change	up	up	up
ENSMUSG00000024045.6	Akap8	no_change	no_change	no_change	no_change	no_change	no_change
ENSMUSG00000024049.15	Myom1	no_change	no_change	no_change	up	no_change	no_change
ENSMUSG00000024050.17	Wiz	no_change	no_change	no_change	no_change	no_change	no_change
ENSMUSG00000024059.10	Clip4	no_change	no_change	no_change	no_change	no_change	no_change
ENSMUSG00000024068.8	Spast	no_change	no_change	no_change	no_change	no_change	no_change
ENSMUSG00000024070.15	Prkd3	no_change	no_change	no_change	no_change	no_change	no_change
ENSMUSG00000024077.15	Strn	no_change	no_change	no_change	no_change	no_change	no_change
ENSMUSG00000024082.5	Ndufaf7	no_change	no_change	no_change	no_change	no_change	no_change
ENSMUSG00000024091.9	Vapa	no_change	no_change	no_change	no_change	no_change	no_change
ENSMUSG00000024101.15	Washc1	no_change	no_change	no_change	no_change	no_change	no_change
ENSMUSG00000024120.12	Lrpprc	no_change	no_change	no_change	no_change	no_change	no_change
ENSMUSG00000024130.16	Abca3	no_change	no_change	no_change	no_change	no_change	no_change
ENSMUSG00000024136.14	Dnase1l2	no_change	no_change	no_change	no_change	no_change	no_change
ENSMUSG00000024137.9	E4f1	no_change	no_change	no_change	no_change	no_change	no_change
ENSMUSG00000024146.9	Cript	no_change	no_change	no_change	no_change	no_change	no_change
ENSMUSG00000024163.17	Mapk8ip3	no_change	no_change	no_change	no_change	no_change	no_change
ENSMUSG00000024174.9	Pot1b	no_change	no_change	no_change	no_change	up	no_change
ENSMUSG00000024182.16	Axin1	no_change	no_change	no_change	no_change	no_change	no_change
ENSMUSG00000024197.10	Plin3	no_change	no_change	no_change	no_change	no_change	no_change
ENSMUSG00000024201.12	Kdm4b	no_change	no_change	up	no_change	no_change	no_change
[truncated: 1,889 more rows]

## Sheet: Turquoise.intersect.all.genes
ENS_ID	Gene_symbol	CG.vs.HG DE call	NG.vs.HG DE call	NG.vs.CG DE call	NG2P.vs.HG DE call	NG2P.vs.CG DE call	NG2P.vs.NG DE call
ENSMUSG00000000001.4	Gnai3	no_change	no_change	no_change	no_change	no_change	no_change
ENSMUSG00000000028.15	Cdc45	no_change	down	down	down	down	no_change
ENSMUSG00000000031.16	H19	no_change	down	down	down	down	no_change
ENSMUSG00000000037.17	Scml2	no_change	down	down	down	down	no_change
ENSMUSG00000000058.6	Cav2	no_change	no_change	no_change	down	down	no_change
ENSMUSG00000000127.15	Fer	no_change	no_change	no_change	no_change	no_change	no_change
ENSMUSG00000000131.15	Xpo6	no_change	no_change	no_change	no_change	no_change	no_change
ENSMUSG00000000168.9	Dlat	no_change	no_change	no_change	no_change	no_change	no_change
ENSMUSG00000000171.5	Sdhd	no_change	no_change	no_change	no_change	no_change	no_change
ENSMUSG00000000194.13	Gpr107	no_change	no_change	no_change	no_change	no_change	no_change
ENSMUSG00000000223.13	Drp2	no_change	down	down	down	down	no_change
ENSMUSG00000000253.13	Gmpr	no_change	no_change	no_change	down	no_change	no_change
ENSMUSG00000000276.11	Dgke	no_change	no_change	no_change	no_change	no_change	no_change
ENSMUSG00000000317.11	Bcl6b	down	down	no_change	down	no_change	no_change
ENSMUSG00000000326.13	Comt	no_change	no_change	no_change	no_change	no_change	no_change
ENSMUSG00000000339.14	Rtca	no_change	no_change	no_change	no_change	no_change	no_change
ENSMUSG00000000340.10	Dbt	no_change	no_change	no_change	no_change	no_change	no_change
ENSMUSG00000000355.13	Mcts1	no_change	no_change	no_change	no_change	no_change	no_change
ENSMUSG00000000384.15	Tbrg4	no_change	no_change	no_change	no_change	no_change	no_change
ENSMUSG00000000399.10	Ndufa9	no_change	no_change	no_change	no_change	no_change	no_change
ENSMUSG00000000441.17	Raf1	no_change	no_change	no_change	no_change	no_change	no_change
ENSMUSG00000000538.18	Tom1l2	no_change	no_change	no_change	no_change	no_change	no_change
ENSMUSG00000000560.9	Gabra2	down	down	down	down	down	no_change
ENSMUSG00000000561.14	Wdr77	no_change	no_change	no_change	no_change	no_change	no_change
ENSMUSG00000000563.17	Atp5f1	no_change	no_change	no_change	no_change	no_change	no_change
ENSMUSG00000000568.15	Hnrnpd	no_change	down	no_change	down	no_change	no_change
ENSMUSG00000000579.14	Dynlt1c	no_change	no_change	no_change	no_change	no_change	no_change
ENSMUSG00000000693.10	Loxl3	down	down	down	down	down	no_change
ENSMUSG00000000706.16	Btn1a1	down	down	no_change	down	down	no_change
ENSMUSG00000000708.14	Kat2b	no_change	no_change	no_change	no_change	no_change	no_change
ENSMUSG00000000738.18	Spg7	no_change	no_change	no_change	no_change	no_change	no_change
ENSMUSG00000000751.13	Rpa1	no_change	no_change	no_change	no_change	no_change	no_change
ENSMUSG00000000753.15	Serpinf1	no_change	no_change	no_change	no_change	no_change	no_change
ENSMUSG00000000759.14	Tubgcp3	no_change	no_change	no_change	no_change	no_change	no_change
ENSMUSG00000000782.16	Tcf7	no_change	no_change	no_change	no_change	no_change	no_change
ENSMUSG00000000823.16	Zfp512b	no_change	no_change	no_change	no_change	no_change	no_change
ENSMUSG00000000876.11	Pxmp4	no_change	no_change	no_change	down	down	no_change
ENSMUSG00000000881.12	Dlg3	no_change	down	no_change	down	no_change	no_change
ENSMUSG00000000884.17	Gnb1l	no_change	no_change	down	no_change	down	no_change
ENSMUSG00000000902.13	Smarcb1	no_change	no_change	no_change	no_change	no_change	no_change
ENSMUSG00000000916.15	Nsun5	no_change	no_change	no_change	no_change	no_change	no_change
ENSMUSG00000001016.12	Ilf2	no_change	no_change	no_change	no_change	no_change	no_change
ENSMUSG00000001017.15	Chtop	no_change	no_change	no_change	no_change	no_change	no_change
ENSMUSG00000001020.8	S100a4	no_change	down	no_change	down	no_change	no_change
ENSMUSG00000001025.8	S100a6	no_change	no_change	no_change	down	down	no_change
ENSMUSG00000001039.12	B9d1	no_change	no_change	no_change	no_change	no_change	no_change
ENSMUSG00000001053.15	N4bp3	no_change	no_change	no_change	no_change	no_change	no_change
ENSMUSG00000001056.3	Nhp2	no_change	no_change	no_change	no_change	no_change	no_change
ENSMUSG00000001100.10	Poldip2	no_change	no_change	no_change	no_change	no_change	no_change
ENSMUSG00000001105.15	Ift20	no_change	no_change	no_change	no_change	no_change	no_change
ENSMUSG00000001119.7	Col6a1	down	down	no_change	down	down	no_change
ENSMUSG00000001120.15	Pcbp3	no_change	down	no_change	down	down	no_change
ENSMUSG00000001131.11	Timp1	no_change	down	no_change	down	down	no_change
ENSMUSG00000001138.13	Cnnm3	no_change	no_change	no_change	no_change	no_change	no_change
ENSMUSG00000001151.10	Pcnt	no_change	no_change	no_change	down	no_change	no_change
ENSMUSG00000001158.13	Snrnp27	no_change	no_change	no_change	no_change	no_change	no_change
ENSMUSG00000001173.15	Ocrl	no_change	no_change	no_change	no_change	no_change	no_change
ENSMUSG00000001175.15	Calm1	no_change	no_change	no_change	no_change	no_change	no_change
ENSMUSG00000001228.14	Uhrf1	no_change	down	down	down	down	no_change
ENSMUSG00000001229.9	Dpp9	no_change	no_change	no_change	no_change	no_change	no_change
ENSMUSG00000001270.9	Ckb	no_change	down	no_change	down	down	no_change
ENSMUSG00000001285.12	Myg1	no_change	no_change	no_change	no_change	no_change	no_change
ENSMUSG00000001300.16	Efnb2	no_change	no_change	no_change	down	down	no_change
ENSMUSG00000001305.5	Rrp15	no_change	no_change	no_change	no_change	no_change	no_change
ENSMUSG00000001366.14	Fbxo9	no_change	no_change	no_change	no_change	no_change	no_change
ENSMUSG00000001380.7	Hars	no_change	down	no_change	down	down	no_change
ENSMUSG00000001383.9	Zmat2	no_change	no_change	no_change	no_change	no_change	no_change
ENSMUSG00000001403.13	Ube2c	no_change	down	down	down	down	no_change
ENSMUSG00000001415.10	Smg5	no_change	no_change	no_change	no_change	no_change	no_change
ENSMUSG00000001416.13	Cct3	no_change	no_change	no_change	no_change	no_change	no_change
ENSMUSG00000001420.13	Tmem79	down	down	down	down	down	no_change
ENSMUSG00000001435.15	Col18a1	no_change	no_change	no_change	no_change	no_change	no_change
ENSMUSG00000001436.15	Slc19a1	no_change	down	no_change	no_change	no_change	no_change
ENSMUSG00000001440.5	Kpnb1	no_change	no_change	no_change	no_change	no_change	no_change
ENSMUSG00000001445.10	Mrpl10	no_change	no_change	no_change	no_change	no_change	no_change
ENSMUSG00000001472.17	Tcf25	no_change	no_change	no_change	no_change	no_change	no_change
ENSMUSG00000001473.7	Tubb6	no_change	down	down	down	down	no_change
ENSMUSG00000001482.15	Def8	no_change	no_change	no_change	no_change	no_change	no_change
ENSMUSG00000001497.18	Pax9	no_change	down	no_change	down	down	no_change
ENSMUSG00000001506.10	Col1a1	no_change	down	down	down	down	down
ENSMUSG00000001517.14	Foxm1	no_change	down	down	down	down	no_change
ENSMUSG00000001518.12	Itfg2	no_change	no_change	no_change	no_change	no_change	no_change
ENSMUSG00000001524.14	Gtf2h4	no_change	no_change	no_change	no_change	no_change	no_change
ENSMUSG00000001525.10	Tubb5	no_change	down	no_change	down	no_change	no_change
ENSMUSG00000001555.10	Fkbp10	no_change	no_change	no_change	no_change	no_change	no_change
ENSMUSG00000001576.15	Ergic1	no_change	no_change	no_change	no_change	no_change	no_change
ENSMUSG00000001588.12	Acap1	down	down	down	down	down	no_change
ENSMUSG00000001627.12	Ifrd1	no_change	no_change	down	no_change	no_change	no_change
ENSMUSG00000001663.10	Gstt1	no_change	down	down	down	down	no_change
ENSMUSG00000001687.15	Ubl3	no_change	no_change	no_change	no_change	no_change	no_change
ENSMUSG00000001707.8	Eef1e1	no_change	no_change	no_change	no_change	no_change	no_change
ENSMUSG00000001783.3	Rtcb	no_change	no_change	no_change	no_change	no_change	no_change
ENSMUSG00000001785.13	Pwp1	no_change	no_change	no_change	no_change	no_change	no_change
ENSMUSG00000001794.13	Capns1	no_change	no_change	no_change	no_change	no_change	no_change
ENSMUSG00000001829.17	Clpb	no_change	no_change	no_change	no_change	no_change	no_change
ENSMUSG00000001847.14	Rac1	no_change	no_change	no_change	no_change	no_change	no_change
ENSMUSG00000001870.16	Ltbp1	down	down	no_change	down	no_change	no_change
ENSMUSG00000001911.16	Nfix	no_change	no_change	no_change	no_change	no_change	no_change
ENSMUSG00000001924.15	Uba1	no_change	no_change	no_change	no_change	no_change	no_change
ENSMUSG00000001942.8	Siae	no_change	no_change	no_change	no_change	no_change	no_change
ENSMUSG00000001948.10	Spa17	no_change	no_change	no_change	no_change	no_change	no_change
ENSMUSG00000001964.14	Emd	no_change	no_change	no_change	no_change	no_change	no_change
ENSMUSG00000001983.7	Taco1	no_change	no_change	no_change	no_change	no_change	no_change
ENSMUSG00000001999.15	Blvra	no_change	no_change	no_change	no_change	no_change	no_change
ENSMUSG00000002010.17	Idh3g	no_change	no_change	no_change	no_change	no_change	no_change
ENSMUSG00000002012.13	Pnck	no_change	down	down	down	down	no_change
ENSMUSG00000002017.10	Fam98a	no_change	no_change	no_change	no_change	no_change	no_change
ENSMUSG00000002020.15	Ltbp2	no_change	down	no_change	down	no_change	no_change
ENSMUSG00000002043.17	Trappc6a	no_change	no_change	no_change	no_change	no_change	no_change
ENSMUSG00000002055.9	Spag5	no_change	down	down	down	down	no_change
ENSMUSG00000002068.16	Ccne1	no_change	down	down	down	down	no_change
ENSMUSG00000002102.15	Psmc3	no_change	no_change	no_change	no_change	no_change	no_change
ENSMUSG00000002129.11	Sf3a1	no_change	no_change	no_change	no_change	no_change	no_change
ENSMUSG00000002210.11	Smg9	no_change	no_change	no_change	no_change	no_change	no_change
ENSMUSG00000002221.11	Paxip1	no_change	no_change	no_change	no_change	no_change	no_change
ENSMUSG00000002227.15	Mov10	no_change	no_change	no_change	no_change	no_change	no_change
ENSMUSG00000002249.21	Tead3	no_change	no_change	no_change	no_change	no_change	no_change
ENSMUSG00000002257.8	Def6	no_change	no_change	down	no_change	no_change	no_change
ENSMUSG00000002274.13	Metrn	no_change	no_change	no_change	no_change	down	no_change
ENSMUSG00000002289.16	Angptl4	down	down	down	down	down	no_change
ENSMUSG00000002297.16	Dbf4	no_change	down	down	down	down	no_change
ENSMUSG00000002320.15	Tm9sf1	no_change	no_change	no_change	no_change	no_change	no_change
ENSMUSG00000002326.6	Gmpr2	no_change	no_change	no_change	down	no_change	no_change
ENSMUSG00000002329.7	Mdp1	no_change	no_change	no_change	no_change	no_change	no_change
ENSMUSG00000002342.17	Tmem161a	no_change	no_change	no_change	no_change	no_change	no_change
ENSMUSG00000002372.9	Ranbp3	no_change	no_change	no_change	no_change	no_change	no_change
ENSMUSG00000002458.13	Rgs19	no_change	no_change	no_change	no_change	no_change	no_change
ENSMUSG00000002459.17	Rgs20	no_change	no_change	no_change	down	no_change	no_change
ENSMUSG00000002477.5	Snrpd1	no_change	no_change	no_change	no_change	no_change	no_change
ENSMUSG00000002550.16	Uck1	no_change	no_change	no_change	no_change	no_change	no_change
ENSMUSG00000002602.16	Axl	no_change	no_change	no_change	no_change	no_change	no_change
ENSMUSG00000002603.15	Tgfb1	no_change	no_change	no_change	no_change	no_change	no_change
ENSMUSG00000002660.8	Clpp	no_change	no_change	no_change	no_change	no_change	no_change
ENSMUSG00000002688.8	Prkd1	no_change	no_change	no_change	no_change	no_change	no_change
ENSMUSG00000002718.14	Cse1l	no_change	no_change	no_change	no_change	no_change	no_change
ENSMUSG00000002728.14	Naa20	no_change	no_change	no_change	no_change	no_change	no_change
ENSMUSG00000002732.14	Fkbp7	no_change	no_change	no_change	no_change	no_change	no_change
ENSMUSG00000002733.8	Plekha3	no_change	no_change	no_change	no_change	no_change	no_change
ENSMUSG00000002741.9	Ykt6	no_change	no_change	no_change	no_change	no_change	no_change
ENSMUSG00000002748.7	Baz1b	no_change	no_change	no_change	no_change	no_change	no_change
ENSMUSG00000002767.13	Mrpl2	no_change	no_change	no_change	no_change	no_change	no_change
ENSMUSG00000002781.19	Tmem143	no_change	no_change	no_change	no_change	no_change	no_change
ENSMUSG00000002797.9	Ggct	no_change	down	no_change	no_change	no_change	no_change
ENSMUSG00000002804.4	Nudt14	no_change	no_change	no_change	no_change	no_change	no_change
ENSMUSG00000002808.7	Epdr1	no_change	no_change	no_change	no_change	no_change	no_change
ENSMUSG00000002835.9	Chaf1a	no_change	down	down	down	down	no_change
ENSMUSG00000002845.14	Tmem39a	no_change	no_change	no_change	down	no_change	no_change
ENSMUSG00000002870.8	Mcm2	no_change	no_change	down	down	down	no_change
ENSMUSG00000002957.11	Ap2a2	no_change	no_change	no_change	no_change	no_change	no_change
ENSMUSG00000002968.9	Med25	no_change	no_change	no_change	no_change	no_change	no_change
ENSMUSG00000002984.17	Tomm40	no_change	no_change	no_change	no_change	no_change	no_change
ENSMUSG00000002997.15	Prkar2b	no_change	down	no_change	down	no_change	no_change
ENSMUSG00000003031.14	Cdkn1b	no_change	no_change	no_change	no_change	no_change	no_change
ENSMUSG00000003038.15	Hmgn2	no_change	down	down	down	down	no_change
ENSMUSG00000003062.13	Stard3nl	no_change	no_change	no_change	no_change	no_change	no_change
ENSMUSG00000003072.15	Atp5d	no_change	no_change	no_change	no_change	no_change	no_change
ENSMUSG00000003099.11	Ppp5c	no_change	no_change	no_change	no_change	no_change	no_change
ENSMUSG00000003131.7	Pafah1b2	no_change	no_change	no_change	no_change	no_change	no_change
ENSMUSG00000003153.10	Slc2a3	down	down	no_change	down	no_change	no_change
ENSMUSG00000003161.15	Sri	no_change	no_change	no_change	no_change	no_change	no_change
ENSMUSG00000003184.15	Irf3	no_change	no_change	no_change	no_change	no_change	no_change
ENSMUSG00000003190.12	Bcl2l12	no_change	no_change	no_change	no_change	no_change	no_change
ENSMUSG00000003198.10	Zfp959	no_change	no_change	no_change	no_change	no_change	no_change
ENSMUSG00000003199.16	Mpnd	no_change	no_change	no_change	no_change	no_change	no_change
ENSMUSG00000003200.10	Sh3gl1	no_change	no_change	no_change	no_change	no_change	no_change
ENSMUSG00000003283.14	Hck	down	down	down	down	down	no_change
ENSMUSG00000003299.10	Mrpl4	no_change	no_change	no_change	no_change	no_change	no_change
ENSMUSG00000003308.15	Keap1	no_change	no_change	no_change	no_change	no_change	no_change
ENSMUSG00000003344.14	Btbd2	no_change	no_change	no_change	no_change	no_change	no_change
ENSMUSG00000003360.15	Ddx23	no_change	no_change	no_change	no_change	no_change	no_change
ENSMUSG00000003411.10	Rab3b	no_change	no_change	no_change	down	down	no_change
ENSMUSG00000003420.8	Fcgrt	no_change	no_change	no_change	no_change	no_change	no_change
ENSMUSG00000003421.13	Nosip	no_change	no_change	no_change	no_change	no_change	no_change
ENSMUSG00000003437.14	Paf1	no_change	no_change	no_change	no_change	no_change	no_change
ENSMUSG00000003438.17	Timm50	no_change	no_change	no_change	no_change	no_change	no_change
ENSMUSG00000003526.12	Prodh	no_change	no_change	down	no_change	no_change	no_change
ENSMUSG00000003549.9	Ercc1	no_change	no_change	no_change	no_change	no_change	no_change
ENSMUSG00000003559.8	As3mt	no_change	down	down	down	down	no_change
ENSMUSG00000003644.17	Rps6ka1	no_change	no_change	no_change	no_change	no_change	no_change
ENSMUSG00000003665.7	Has1	down	down	down	down	no_change	no_change
ENSMUSG00000003779.16	Kif20a	no_change	down	down	down	down	no_change
ENSMUSG00000003808.18	Farsa	no_change	no_change	no_change	no_change	no_change	no_change
ENSMUSG00000003813.15	Rad23a	no_change	no_change	no_change	no_change	no_change	no_change
ENSMUSG00000003824.12	Syce2	no_change	down	down	down	down	no_change
ENSMUSG00000003848.14	Nob1	no_change	no_change	no_change	no_change	no_change	no_change
ENSMUSG00000003868.14	Ruvbl2	no_change	down	no_change	no_change	no_change	no_change
ENSMUSG00000003923.14	Tfam	no_change	no_change	no_change	no_change	no_change	no_change
ENSMUSG00000003929.11	Zfp81	no_change	no_change	no_change	no_change	no_change	no_change
ENSMUSG00000003948.17	Mmd	no_change	no_change	no_change	no_change	no_change	no_change
ENSMUSG00000003955.8	Fam162a	no_change	no_change	no_change	no_change	no_change	no_change
ENSMUSG00000003992.15	Ssbp2	no_change	no_change	no_change	no_change	no_change	no_change
ENSMUSG00000004018.9	Fancl	no_change	down	no_change	down	no_change	no_change
ENSMUSG00000004035.12	Gstm7	down	down	no_change	down	down	no_change
ENSMUSG00000004044.9	Cavin1	no_change	no_change	no_change	no_change	no_change	no_change
ENSMUSG00000004069.17	Dnaja3	no_change	no_change	no_change	no_change	no_change	no_change
ENSMUSG00000004070.15	Hmox2	no_change	no_change	no_change	no_change	no_change	no_change
ENSMUSG00000004096.9	Cwc15	no_change	no_change	no_change	no_change	no_change	no_change
ENSMUSG00000004098.7	Col5a3	no_change	no_change	no_change	down	down	no_change
ENSMUSG00000004099.16	Dnmt1	no_change	no_change	no_change	down	down	no_change
ENSMUSG00000004100.12	Ppan	no_change	no_change	no_change	no_change	no_change	no_change
ENSMUSG00000004105.8	Angptl2	no_change	no_change	no_change	no_change	no_change	no_change
ENSMUSG00000004264.17	Phb2	no_change	no_change	no_change	no_change	no_change	no_change
ENSMUSG00000004266.15	Ptpn6	no_change	down	down	no_change	no_change	no_change
ENSMUSG00000004268.11	Emg1	no_change	no_change	no_change	no_change	no_change	no_change
ENSMUSG00000004364.14	Cul3	no_change	no_change	no_change	no_change	no_change	no_change
ENSMUSG00000004393.10	Ddx56	no_change	no_change	no_change	no_change	no_change	no_change
ENSMUSG00000004455.16	Ppp1cc	no_change	no_change	no_change	no_change	no_change	no_change
ENSMUSG00000004462.7	Tbccd1	no_change	no_change	no_change	no_change	no_change	no_change
ENSMUSG00000004473.10	Clec11a	no_change	down	down	down	down	no_change
ENSMUSG00000004500.9	Zfp324	no_change	down	no_change	down	no_change	no_change
ENSMUSG00000004530.12	Coro1c	no_change	no_change	no_change	no_change	no_change	no_change
ENSMUSG00000004558.15	Ndrg2	no_change	down	down	down	down	no_change
ENSMUSG00000004562.16	Arhgef40	no_change	no_change	no_change	no_change	no_change	no_change
ENSMUSG00000004610.4	Etfb	no_change	down	down	down	down	no_change
ENSMUSG00000004631.15	Sgce	no_change	no_change	no_change	no_change	no_change	no_change
ENSMUSG00000004642.13	Slbp	no_change	no_change	down	down	down	no_change
ENSMUSG00000004655.5	Aqp1	no_change	down	no_change	down	no_change	no_change
ENSMUSG00000004665.10	Cnn2	no_change	no_change	no_change	no_change	no_change	no_change
ENSMUSG00000004698.10	Hdac9	down	down	down	down	down	no_change
ENSMUSG00000004768.14	Rab23	no_change	down	no_change	down	down	no_change
ENSMUSG00000004789.10	Dlst	no_change	no_change	no_change	no_change	no_change	no_change
ENSMUSG00000004791.7	Pgf	no_change	no_change	no_change	no_change	no_change	no_change
ENSMUSG00000004798.14	Ulk2	no_change	no_change	no_change	no_change	no_change	no_change
ENSMUSG00000004849.14	Ap1s1	no_change	no_change	no_change	no_change	no_change	no_change
ENSMUSG00000004880.11	Lbr	no_change	no_change	no_change	down	no_change	no_change
ENSMUSG00000004891.16	Nes	no_change	down	down	down	no_change	no_change
ENSMUSG00000004897.16	Hdgf	no_change	no_change	no_change	no_change	no_change	no_change
ENSMUSG00000004929.12	Thop1	no_change	no_change	no_change	no_change	no_change	no_change
ENSMUSG00000004945.15	Tmem242	no_change	no_change	no_change	no_change	no_change	no_change
ENSMUSG00000004980.16	Hnrnpa2b1	no_change	no_change	no_change	down	no_change	no_change
ENSMUSG00000004996.9	Mri1	no_change	no_change	no_change	no_change	no_change	no_change
ENSMUSG00000005034.15	Prkacb	no_change	no_change	no_change	no_change	no_change	no_change
ENSMUSG00000005087.17	Cd44	no_change	no_change	no_change	down	no_change	no_change
ENSMUSG00000005124.10	Ccn4	no_change	no_change	no_change	down	down	no_change
ENSMUSG00000005150.16	Wdr83	no_change	no_change	no_change	no_change	no_change	no_change
ENSMUSG00000005161.15	Prdx2	no_change	no_change	no_change	no_change	no_change	no_change
ENSMUSG00000005233.16	Spc25	no_change	down	down	down	down	no_change
ENSMUSG00000005262.13	Ufd1	no_change	no_change	no_change	no_change	no_change	no_change
ENSMUSG00000005299.6	Letm1	no_change	no_change	no_change	no_change	no_change	no_change
ENSMUSG00000005312.15	Ubqln1	no_change	no_change	no_change	no_change	no_change	no_change
ENSMUSG00000005370.4	Msh6	no_change	no_change	no_change	no_change	no_change	no_change
ENSMUSG00000005374.13	Tbl2	no_change	no_change	no_change	no_change	no_change	no_change
ENSMUSG00000005378.17	Bud23	no_change	no_change	no_change	no_change	no_change	no_change
ENSMUSG00000005410.6	Mcm5	no_change	down	down	down	down	no_change
ENSMUSG00000005469.10	Prkaca	no_change	no_change	no_change	no_change	no_change	no_change
ENSMUSG00000005470.8	Asf1b	no_change	down	down	down	down	no_change
ENSMUSG00000005506.16	Celf1	no_change	no_change	no_change	no_change	no_change	no_change
ENSMUSG00000005510.9	Ndufs3	no_change	no_change	no_change	no_change	no_change	no_change
ENSMUSG00000005575.16	Ube2m	no_change	no_change	no_change	no_change	no_change	no_change
ENSMUSG00000005610.17	Eif4g2	no_change	no_change	no_change	no_change	no_change	no_change
ENSMUSG00000005656.9	Snx6	no_change	no_change	no_change	no_change	no_change	no_change
ENSMUSG00000005674.9	Tomm40l	no_change	no_change	no_change	no_change	no_change	no_change
ENSMUSG00000005683.8	Cs	no_change	no_change	no_change	no_change	no_change	no_change
ENSMUSG00000005718.8	Tfap4	no_change	down	no_change	down	no_change	no_change
ENSMUSG00000005732.14	Ranbp1	no_change	no_change	no_change	no_change	no_change	no_change
ENSMUSG00000005774.12	Rfx5	no_change	no_change	no_change	no_change	no_change	no_change
ENSMUSG00000005779.12	Psmb4	no_change	no_change	no_change	no_change	no_change	no_change
ENSMUSG00000005802.12	Slc30a4	no_change	no_change	no_change	down	no_change	no_change
ENSMUSG00000005804.14	Bloc1s6	no_change	no_change	no_change	no_change	no_change	no_change
ENSMUSG00000005813.12	Metap1	no_change	no_change	no_change	no_change	no_change	no_change
ENSMUSG00000005846.12	Rsl1d1	no_change	no_change	no_change	no_change	no_change	no_change
ENSMUSG00000005873.6	Reep5	no_change	no_change	no_change	no_change	no_change	no_change
ENSMUSG00000005882.18	Uqcc1	no_change	no_change	no_change	no_change	no_change	no_change
ENSMUSG00000005899.14	Smpd4	no_change	no_change	no_change	no_change	no_change	no_change
ENSMUSG00000005936.19	Kctd20	no_change	no_change	no_change	no_change	no_change	no_change
ENSMUSG00000005951.13	Shpk	no_change	no_change	no_change	no_change	no_change	no_change
ENSMUSG00000005958.15	Ephb3	no_change	no_change	no_change	no_change	no_change	no_change
ENSMUSG00000005973.6	Rcn1	no_change	no_change	no_change	no_change	no_change	no_change
ENSMUSG00000005980.15	Dnase1	no_change	no_change	no_change	no_change	no_change	no_change
ENSMUSG00000005981.11	Trap1	no_change	no_change	no_change	no_change	no_change	no_change
ENSMUSG00000005982.14	Naa60	no_change	no_change	no_change	no_change	no_change	no_change
ENSMUSG00000005983.15	1700037C18Rik	no_change	down	down	down	no_change	no_change
ENSMUSG00000006010.14	Odr4	no_change	no_change	no_change	no_change	no_change	no_change
ENSMUSG00000006021.5	Kptn	no_change	no_change	no_change	no_change	no_change	no_change
ENSMUSG00000006050.12	Sra1	no_change	no_change	no_change	no_change	no_change	no_change
ENSMUSG00000006057.15	Atp5g1	no_change	no_change	no_change	no_change	no_change	no_change
ENSMUSG00000006134.4	Crkl	no_change	no_change	no_change	no_change	no_change	no_change
ENSMUSG00000006169.20	Clint1	no_change	no_change	no_change	no_change	no_change	no_change
ENSMUSG00000006221.7	Hspb7	down	down	no_change	down	down	no_change
ENSMUSG00000006304.14	Arpc2	no_change	no_change	no_change	no_change	no_change	no_change
ENSMUSG00000006360.11	Crip1	down	down	down	down	down	down
ENSMUSG00000006369.14	Fbln1	no_change	no_change	no_change	no_change	no_change	no_change
ENSMUSG00000006395.16	Hyi	no_change	no_change	no_change	no_change	no_change	no_change
ENSMUSG00000006398.15	Cdc20	no_change	down	down	down	down	no_change
ENSMUSG00000006403.13	Adamts4	no_change	down	no_change	no_change	no_change	no_change
ENSMUSG00000006442.10	Srm	no_change	down	down	down	down	no_change
ENSMUSG00000006456.10	Rbm14	no_change	no_change	no_change	down	no_change	no_change
ENSMUSG00000006457.4	Actn3	down	down	no_change	down	no_change	no_change
ENSMUSG00000006498.16	Ptbp1	no_change	no_change	no_change	no_change	no_change	no_change
ENSMUSG00000006526.13	Stimate	no_change	no_change	no_change	no_change	no_change	no_change
ENSMUSG00000006589.8	Aprt	no_change	no_change	no_change	no_change	no_change	no_change
ENSMUSG00000006638.15	Abhd1	down	down	no_change	down	no_change	no_change
ENSMUSG00000006678.6	Pola1	no_change	down	down	down	down	no_change
ENSMUSG00000006699.17	Cdc42	no_change	no_change	no_change	no_change	no_change	no_change
ENSMUSG00000006715.11	Gmnn	no_change	down	down	down	down	no_change
ENSMUSG00000006732.14	Mettl1	no_change	no_change	no_change	no_change	no_change	no_change
ENSMUSG00000006763.14	Saal1	no_change	no_change	no_change	no_change	no_change	no_change
ENSMUSG00000006782.16	Cnp	no_change	down	no_change	down	no_change	no_change
ENSMUSG00000006818.5	Sod2	no_change	no_change	no_change	no_change	no_change	no_change
ENSMUSG00000006931.15	P3h4	no_change	no_change	no_change	no_change	no_change	no_change
ENSMUSG00000007029.16	Vars	no_change	down	down	down	no_change	no_change
ENSMUSG00000007033.4	Hspa1l	no_change	down	no_change	no_change	no_change	no_change
ENSMUSG00000007035.15	Msh5	no_change	down	down	no_change	no_change	no_change
ENSMUSG00000007036.15	Abhd16a	no_change	no_change	no_change	no_change	no_change	no_change
ENSMUSG00000007041.9	Clic1	no_change	no_change	no_change	no_change	no_change	no_change
ENSMUSG00000007050.17	Lsm2	no_change	no_change	no_change	no_change	no_change	no_change
ENSMUSG00000007080.14	Pole	no_change	down	down	down	down	no_change
ENSMUSG00000007216.6	Zfp775	no_change	no_change	no_change	no_change	no_change	no_change
ENSMUSG00000007338.10	Mrpl49	no_change	no_change	no_change	down	no_change	no_change
ENSMUSG00000007570.16	Fance	no_change	no_change	no_change	no_change	no_change	no_change
ENSMUSG00000007589.9	Tinf2	no_change	no_change	no_change	no_change	no_change	no_change
ENSMUSG00000007591.15	Tssk4	no_change	down	no_change	no_change	no_change	no_change
ENSMUSG00000007610.15	Gtpbp3	no_change	no_change	no_change	no_change	no_change	no_change
ENSMUSG00000007646.13	Rad51c	no_change	down	no_change	down	no_change	no_change
ENSMUSG00000007655.16	Cav1	no_change	down	down	down	down	no_change
ENSMUSG00000007670.10	Khsrp	no_change	no_change	no_change	no_change	no_change	no_change
ENSMUSG00000007827.10	Ankrd26	no_change	down	no_change	down	no_change	no_change
ENSMUSG00000007836.6	Hnrnpa0	no_change	no_change	no_change	no_change	no_change	no_change
ENSMUSG00000007867.9	Ift43	no_change	no_change	no_change	no_change	no_change	no_change
ENSMUSG00000007880.16	Arid1a	no_change	no_change	no_change	no_change	no_change	no_change
ENSMUSG00000007950.9	Abhd8	no_change	no_change	no_change	no_change	no_change	no_change
ENSMUSG00000008200.15	Fnbp4	no_change	no_change	no_change	no_change	no_change	no_change
ENSMUSG00000008318.10	Relt	no_change	no_change	no_change	no_change	no_change	no_change
ENSMUSG00000008333.12	Snrpb2	no_change	no_change	no_change	no_change	no_change	no_change
ENSMUSG00000008373.16	Prpf31	no_change	no_change	no_change	no_change	no_change	no_change
ENSMUSG00000008384.8	Sertad1	no_change	no_change	no_change	no_change	no_change	no_change
ENSMUSG00000008393.9	Carhsp1	no_change	no_change	no_change	no_change	no_change	no_change
ENSMUSG00000008450.8	Nutf2	no_change	no_change	no_change	no_change	no_change	no_change
ENSMUSG00000008489.18	Elavl2	no_change	no_change	no_change	no_change	no_change	no_change
ENSMUSG00000008604.11	Ubqln4	no_change	no_change	no_change	no_change	no_change	no_change
ENSMUSG00000008690.15	Ncaph2	no_change	no_change	no_change	no_change	no_change	no_change
ENSMUSG00000008734.9	Gprc5b	no_change	no_change	no_change	no_change	no_change	no_change
ENSMUSG00000008763.16	Man1a2	no_change	no_change	no_change	no_change	no_change	no_change
ENSMUSG00000008892.12	Vdac3	no_change	no_change	no_change	no_change	no_change	no_change
ENSMUSG00000009079.16	Ewsr1	no_change	down	no_change	down	no_change	no_change
ENSMUSG00000009090.17	Ap1b1	no_change	no_change	no_change	no_change	no_change	no_change
ENSMUSG00000009108.15	Gnat2	no_change	no_change	down	no_change	no_change	no_change
ENSMUSG00000009112.4	Bcl2l13	no_change	no_change	no_change	no_change	no_change	no_change
ENSMUSG00000009185.2	Ccl8	down	down	no_change	down	no_change	no_change
ENSMUSG00000009207.15	Lnpk	no_change	no_change	no_change	no_change	no_change	no_change
ENSMUSG00000009291.13	Pttg1ip	no_change	down	no_change	down	no_change	no_change
ENSMUSG00000009293.17	Ube2g2	no_change	no_change	no_change	down	no_change	no_change
ENSMUSG00000009376.15	Met	no_change	no_change	no_change	no_change	no_change	no_change
ENSMUSG00000009418.16	Nav1	no_change	no_change	no_change	no_change	no_change	no_change
ENSMUSG00000009470.17	Tnpo1	no_change	no_change	no_change	no_change	no_change	no_change
ENSMUSG00000009535.13	Rnmt	no_change	no_change	no_change	no_change	no_change	no_change
ENSMUSG00000009563.16	Tor2a	no_change	no_change	no_change	no_change	no_change	no_change
ENSMUSG00000009566.12	Fpgs	no_change	no_change	no_change	no_change	no_change	no_change
ENSMUSG00000009575.14	Cbx5	no_change	no_change	no_change	no_change	no_change	no_change
ENSMUSG00000009614.16	Sardh	no_change	down	down	down	down	no_change
ENSMUSG00000009647.13	Mcu	no_change	no_change	no_change	no_change	no_change	no_change
ENSMUSG00000009654.4	Oit3	no_change	no_change	no_change	no_change	down	no_change
ENSMUSG00000009687.14	Fxyd5	no_change	no_change	no_change	no_change	no_change	no_change
ENSMUSG00000009863.14	Sdhb	no_change	no_change	no_change	no_change	no_change	no_change
ENSMUSG00000010045.2	Tmem115	no_change	no_change	no_change	no_change	no_change	no_change
ENSMUSG00000010048.10	Ifrd2	no_change	down	down	no_change	no_change	no_change
ENSMUSG00000010067.13	Rassf1	no_change	no_change	down	down	down	no_change
ENSMUSG00000010080.15	Epn3	no_change	down	down	down	down	no_change
ENSMUSG00000010110.17	Stx5a	no_change	no_change	no_change	no_change	no_change	no_change
ENSMUSG00000010290.7	AI597479	no_change	no_change	no_change	no_change	no_change	no_change
ENSMUSG00000010362.9	Rdm1	no_change	no_change	no_change	no_change	no_change	no_change
ENSMUSG00000010453.12	Kansl3	no_change	no_change	no_change	no_change	no_change	no_change
ENSMUSG00000010476.14	Ebf3	no_change	no_change	no_change	no_change	no_change	no_change
ENSMUSG00000010554.14	Mettl16	no_change	no_change	no_change	no_change	no_change	no_change
ENSMUSG00000010608.15	Rbm25	no_change	no_change	no_change	no_change	no_change	no_change
ENSMUSG00000010830.8	Kdelr3	no_change	no_change	no_change	no_change	no_change	no_change
ENSMUSG00000010914.10	Pdhx	no_change	no_change	no_change	no_change	no_change	no_change
ENSMUSG00000011148.14	Adssl1	no_change	down	down	down	no_change	no_change
ENSMUSG00000011179.8	Odc1	no_change	no_change	no_change	no_change	no_change	no_change
ENSMUSG00000011256.16	Adam19	no_change	down	no_change	down	no_change	no_change
ENSMUSG00000011658.16	Fuz	no_change	no_change	no_change	no_change	no_change	no_change
ENSMUSG00000011751.16	Sptbn4	no_change	down	no_change	down	no_change	no_change
ENSMUSG00000011832.15	Evi5l	no_change	no_change	no_change	no_change	no_change	no_change
ENSMUSG00000011884.13	Gltp	no_change	no_change	no_change	no_change	no_change	no_change
ENSMUSG00000012076.8	Brms1l	no_change	no_change	no_change	no_change	no_change	no_change
ENSMUSG00000012296.16	Tjap1	no_change	no_change	no_change	no_change	no_change	no_change
ENSMUSG00000012428.9	Steap4	no_change	down	down	down	down	no_change
ENSMUSG00000012443.4	Kif11	no_change	down	down	down	down	down
ENSMUSG00000012483.4	Rpa3	no_change	down	down	down	down	no_change
ENSMUSG00000012519.14	Mlkl	no_change	no_change	no_change	no_change	no_change	no_change
ENSMUSG00000012535.14	Tnpo3	no_change	no_change	no_change	no_change	no_change	no_change
ENSMUSG00000012889.8	Podnl1	no_change	down	down	down	down	no_change
ENSMUSG00000013089.15	Etv5	no_change	down	no_change	down	no_change	no_change
ENSMUSG00000013155.10	Enkd1	no_change	down	down	no_change	no_change	no_change
ENSMUSG00000013415.9	Igf2bp1	no_change	no_change	no_change	no_change	no_change	no_change
ENSMUSG00000013629.16	Cad	no_change	no_change	no_change	no_change	no_change	no_change
ENSMUSG00000013646.17	Sh3bp5l	no_change	no_change	no_change	no_change	no_change	no_change
ENSMUSG00000013701.13	Timm23	no_change	no_change	no_change	no_change	no_change	no_change
ENSMUSG00000013736.16	Trnt1	no_change	no_change	no_change	no_change	no_change	no_change
ENSMUSG00000013846.10	St3gal1	no_change	no_change	no_change	no_change	no_change	no_change
ENSMUSG00000013878.18	Rnf170	no_change	no_change	no_change	no_change	no_change	no_change
ENSMUSG00000014074.17	Rnf168	no_change	no_change	no_change	no_change	no_change	no_change
ENSMUSG00000014177.10	Tvp23b	no_change	no_change	no_change	no_change	no_change	no_change
ENSMUSG00000014195.15	Dnajc7	no_change	no_change	no_change	no_change	no_change	no_change
ENSMUSG00000014226.10	Cacybp	no_change	no_change	no_change	no_change	no_change	no_change
ENSMUSG00000014232.14	Cluap1	no_change	no_change	no_change	no_change	no_change	no_change
ENSMUSG00000014243.5	Zswim7	no_change	no_change	no_change	no_change	no_change	no_change
ENSMUSG00000014313.15	Cox6c	no_change	no_change	no_change	no_change	no_change	no_change
ENSMUSG00000014349.7	Ube2z	no_change	no_change	no_change	no_change	no_change	no_change
ENSMUSG00000014355.10	Anapc1	no_change	no_change	no_change	no_change	no_change	no_change
ENSMUSG00000014496.8	Ankrd28	no_change	no_change	no_change	no_change	no_change	no_change
ENSMUSG00000014504.16	Srp19	no_change	no_change	no_change	no_change	no_change	no_change
ENSMUSG00000014550.14	Rbsn	no_change	no_change	no_change	no_change	no_change	no_change
ENSMUSG00000014551.8	Mrps25	no_change	no_change	no_change	no_change	no_change	no_change
ENSMUSG00000014592.20	Camta1	no_change	no_change	no_change	no_change	no_change	no_change
ENSMUSG00000014599.10	Csf1	no_change	down	down	no_change	down	no_change
ENSMUSG00000014606.14	Slc25a11	no_change	no_change	no_change	no_change	no_change	no_change
ENSMUSG00000014633.15	Cmc2	no_change	down	down	down	down	no_change
ENSMUSG00000014748.13	Tex261	no_change	no_change	no_change	no_change	no_change	no_change
ENSMUSG00000014767.17	Tbp	no_change	no_change	no_change	no_change	no_change	no_change
ENSMUSG00000014769.10	Psmb1	no_change	no_change	no_change	no_change	no_change	no_change
ENSMUSG00000014776.7	Nol3	no_change	no_change	no_change	no_change	no_change	no_change
ENSMUSG00000014778.10	Fhod1	no_change	no_change	no_change	no_change	no_change	no_change
ENSMUSG00000014850.15	Msh3	no_change	no_change	no_change	no_change	no_change	no_change
ENSMUSG00000014859.9	E2f4	no_change	no_change	no_change	no_change	no_change	no_change
ENSMUSG00000014867.9	Surf4	no_change	no_change	no_change	no_change	down	no_change
ENSMUSG00000014907.10	Naf1	no_change	no_change	no_change	no_change	no_change	no_change
ENSMUSG00000014956.15	Ppp1cb	no_change	no_change	no_change	no_change	no_change	no_change
ENSMUSG00000014959.12	Gorasp2	no_change	no_change	no_change	no_change	no_change	no_change
ENSMUSG00000014980.14	Tsen15	no_change	down	down	down	down	no_change
ENSMUSG00000015023.7	Ddx19a	no_change	no_change	no_change	no_change	no_change	no_change
ENSMUSG00000015027.11	Galns	no_change	no_change	no_change	no_change	no_change	no_change
ENSMUSG00000015087.14	Rabl6	no_change	no_change	no_change	no_change	no_change	no_change
ENSMUSG00000015112.15	Slc25a13	no_change	no_change	no_change	no_change	no_change	no_change
ENSMUSG00000015126.9	Tsr3	no_change	no_change	no_change	no_change	no_change	no_change
ENSMUSG00000015143.15	Actn1	no_change	no_change	no_change	no_change	no_change	no_change
ENSMUSG00000015165.16	Hnrnpl	no_change	no_change	no_change	no_change	no_change	no_change
ENSMUSG00000015176.11	Nolc1	no_change	down	down	down	down	no_change
ENSMUSG00000015214.14	Mtmr1	no_change	no_change	no_change	no_change	no_change	no_change
ENSMUSG00000015217.11	Hmgb3	no_change	down	down	no_change	no_change	no_change
ENSMUSG00000015289.4	Lage3	no_change	no_change	no_change	no_change	no_change	no_change
ENSMUSG00000015337.5	Endog	no_change	no_change	no_change	no_change	no_change	no_change
ENSMUSG00000015341.17	Golga7	no_change	no_change	no_change	no_change	no_change	no_change
ENSMUSG00000015363.13	Trabd	no_change	no_change	no_change	no_change	no_change	no_change
ENSMUSG00000015474.16	Ppt2	no_change	no_change	no_change	no_change	no_change	no_change
ENSMUSG00000015488.14	Cacfd1	no_change	no_change	no_change	no_change	no_change	no_change
ENSMUSG00000015533.9	Itga2	no_change	no_change	no_change	down	down	no_change
ENSMUSG00000015536.14	Mocs2	no_change	no_change	no_change	no_change	no_change	no_change
ENSMUSG00000015542.17	Nat9	no_change	no_change	no_change	no_change	no_change	no_change
ENSMUSG00000015653.13	Steap2	no_change	down	no_change	down	no_change	no_change
ENSMUSG00000015668.13	Pdzd11	no_change	no_change	down	no_change	down	no_change
ENSMUSG00000015671.11	Psma2	no_change	no_change	no_change	no_change	no_change	no_change
ENSMUSG00000015672.4	Mrpl32	no_change	no_change	no_change	no_change	no_change	no_change
ENSMUSG00000015702.13	Anxa9	no_change	no_change	no_change	no_change	no_change	no_change
ENSMUSG00000015747.5	Vps45	no_change	no_change	no_change	no_change	no_change	no_change
ENSMUSG00000015748.13	Prpf3	no_change	no_change	no_change	no_change	no_change	no_change
ENSMUSG00000015749.12	Anp32e	no_change	down	no_change	down	down	no_change
ENSMUSG00000015757.10	Ppil4	no_change	no_change	no_change	no_change	no_change	no_change
ENSMUSG00000015759.11	Cnih1	no_change	no_change	no_change	no_change	no_change	no_change
ENSMUSG00000015776.12	Med22	no_change	no_change	no_change	no_change	no_change	no_change
ENSMUSG00000015806.12	Qdpr	no_change	no_change	no_change	no_change	no_change	no_change
ENSMUSG00000015850.11	Adamtsl4	no_change	down	no_change	down	down	no_change
ENSMUSG00000015880.13	Ncapg	no_change	down	down	down	down	down
ENSMUSG00000015889.8	Lta4h	no_change	no_change	no_change	no_change	no_change	no_change
ENSMUSG00000015943.11	Bola1	no_change	no_change	no_change	no_change	no_change	no_change
ENSMUSG00000015961.8	Adss	no_change	no_change	no_change	no_change	no_change	no_change
ENSMUSG00000015994.10	Fnta	no_change	no_change	no_change	no_change	no_change	no_change
ENSMUSG00000016018.4	Mtrex	no_change	no_change	no_change	no_change	no_change	no_change
ENSMUSG00000016024.9	Lbp	no_change	down	down	down	down	no_change
ENSMUSG00000016128.14	Stard13	no_change	no_change	no_change	no_change	no_change	no_change
ENSMUSG00000016181.9	Utp25	no_change	no_change	no_change	no_change	no_change	no_change
ENSMUSG00000016252.7	Atp5e	no_change	no_change	no_change	no_change	no_change	no_change
ENSMUSG00000016253.12	Nelfcd	no_change	no_change	no_change	no_change	no_change	no_change
ENSMUSG00000016257.15	Prelid3b	no_change	no_change	no_change	no_change	no_change	no_change
ENSMUSG00000016262.14	Sertad4	no_change	no_change	no_change	down	no_change	no_change
ENSMUSG00000016319.3	Slc25a5	no_change	no_change	no_change	no_change	no_change	no_change
ENSMUSG00000016382.15	Pls3	no_change	down	no_change	down	no_change	no_change
ENSMUSG00000016477.18	E2f3	no_change	no_change	no_change	no_change	no_change	no_change
ENSMUSG00000016494.9	Cd34	no_change	down	down	down	down	no_change
ENSMUSG00000016541.10	Atxn10	no_change	no_change	no_change	no_change	no_change	no_change
ENSMUSG00000016552.13	Foxred2	no_change	no_change	no_change	no_change	no_change	no_change
ENSMUSG00000016559.14	H3f3b	no_change	no_change	no_change	no_change	no_change	no_change
ENSMUSG00000016637.7	Ift27	no_change	no_change	no_change	no_change	no_change	no_change
ENSMUSG00000016664.16	Pacsin2	no_change	no_change	no_change	no_change	no_change	no_change
ENSMUSG00000016757.11	Ttll12	no_change	no_change	no_change	no_change	no_change	no_change
ENSMUSG00000016758.4	Bik	no_change	down	no_change	down	down	no_change
ENSMUSG00000016918.15	Sulf1	no_change	no_change	no_change	down	no_change	no_change
ENSMUSG00000016921.14	Srsf6	no_change	no_change	no_change	no_change	no_change	no_change
ENSMUSG00000016946.6	Kctd5	no_change	down	no_change	no_change	no_change	no_change
ENSMUSG00000016984.7	Etaa1	no_change	no_change	no_change	no_change	no_change	no_change
ENSMUSG00000017002.14	Slpi	no_change	down	down	down	down	no_change
ENSMUSG00000017009.3	Sdc4	no_change	no_change	no_change	down	no_change	no_change
ENSMUSG00000017057.9	Il13ra1	down	down	no_change	down	down	no_change
ENSMUSG00000017144.8	Rnd3	no_change	no_change	no_change	no_change	no_change	no_change
ENSMUSG00000017146.12	Brca1	no_change	down	down	down	down	no_change
ENSMUSG00000017176.17	Nt5c3b	no_change	no_change	no_change	no_change	no_change	no_change
ENSMUSG00000017221.14	Psmd3	no_change	no_change	no_change	no_change	no_change	no_change
ENSMUSG00000017286.15	Glod4	no_change	down	no_change	down	no_change	no_change
ENSMUSG00000017299.13	Dnttip1	no_change	no_change	no_change	no_change	no_change	no_change
ENSMUSG00000017390.15	Aldoc	no_change	no_change	no_change	down	no_change	no_change
ENSMUSG00000017400.10	Stac2	no_change	no_change	no_change	no_change	no_change	no_change
ENSMUSG00000017417.14	Plxdc1	no_change	down	down	no_change	no_change	no_change
ENSMUSG00000017421.18	Zfp207	no_change	down	no_change	down	down	no_change
ENSMUSG00000017428.16	Psmd11	no_change	no_change	no_change	no_change	no_change	no_change
ENSMUSG00000017446.14	C1qtnf1	no_change	down	no_change	down	down	no_change
ENSMUSG00000017478.15	Zc3h18	no_change	no_change	no_change	no_change	no_change	no_change
ENSMUSG00000017485.11	Top2b	no_change	no_change	no_change	no_change	no_change	no_change
ENSMUSG00000017499.15	Cdc6	no_change	down	down	down	down	down
ENSMUSG00000017550.14	Atad5	no_change	down	down	down	down	no_change
ENSMUSG00000017561.16	Crlf3	no_change	no_change	no_change	no_change	no_change	no_change
ENSMUSG00000017615.12	Tnfaip1	no_change	no_change	no_change	no_change	no_change	no_change
ENSMUSG00000017670.16	Elmo2	no_change	no_change	no_change	no_change	no_change	no_change
ENSMUSG00000017679.16	Ttpal	no_change	no_change	no_change	no_change	no_change	no_change
ENSMUSG00000017686.17	Rhot1	no_change	no_change	no_change	no_change	no_change	no_change
ENSMUSG00000017713.9	Tha1	no_change	no_change	no_change	no_change	no_change	no_change
ENSMUSG00000017716.15	Birc5	no_change	down	down	down	down	no_change
ENSMUSG00000017721.15	Pigt	no_change	no_change	no_change	no_change	no_change	no_change
ENSMUSG00000017724.14	Etv4	no_change	no_change	no_change	no_change	no_change	no_change
ENSMUSG00000017747.13	Ghdc	no_change	no_change	no_change	no_change	no_change	no_change
ENSMUSG00000017778.14	Cox7c	no_change	no_change	no_change	no_change	no_change	no_change
ENSMUSG00000017781.17	Pitpna	no_change	no_change	no_change	no_change	no_change	no_change
ENSMUSG00000017830.15	Dhx58	no_change	down	no_change	down	down	no_change
ENSMUSG00000017861.11	Mybl2	no_change	down	down	down	down	no_change
ENSMUSG00000017999.16	Ddx27	no_change	no_change	no_change	no_change	no_change	no_change
ENSMUSG00000018001.18	Cyth3	no_change	no_change	no_change	no_change	no_change	no_change
ENSMUSG00000018042.18	Cyb5r3	no_change	no_change	no_change	down	no_change	no_change
ENSMUSG00000018189.12	Uchl5	no_change	down	down	down	down	no_change
ENSMUSG00000018239.9	Zcchc10	no_change	no_change	no_change	no_change	no_change	no_change
ENSMUSG00000018286.6	Psmb6	no_change	no_change	no_change	no_change	no_change	no_change
ENSMUSG00000018334.18	Ksr1	no_change	no_change	no_change	no_change	no_change	no_change
ENSMUSG00000018340.13	Anxa6	no_change	no_change	no_change	no_change	no_change	no_change
ENSMUSG00000018362.14	Kpna2	no_change	down	down	down	down	no_change
ENSMUSG00000018379.17	Srsf1	no_change	down	no_change	down	down	no_change
ENSMUSG00000018401.17	Mtmr4	no_change	no_change	no_change	no_change	no_change	no_change
ENSMUSG00000018405.7	Mrm1	no_change	no_change	no_change	no_change	no_change	no_change
ENSMUSG00000018415.14	Gid4	no_change	no_change	no_change	no_change	no_change	no_change
ENSMUSG00000018428.15	Akap1	no_change	no_change	no_change	no_change	no_change	no_change
ENSMUSG00000018433.14	Nol11	no_change	no_change	no_change	no_change	no_change	no_change
ENSMUSG00000018442.13	Derl2	no_change	no_change	no_change	no_change	no_change	no_change
ENSMUSG00000018500.2	Adora2b	no_change	no_change	no_change	no_change	no_change	no_change
ENSMUSG00000018574.14	Acadvl	down	down	no_change	down	no_change	no_change
ENSMUSG00000018583.5	G3bp1	no_change	no_change	no_change	no_change	no_change	no_change
ENSMUSG00000018585.9	Atox1	no_change	no_change	no_change	no_change	no_change	no_change
ENSMUSG00000018593.13	Sparc	no_change	no_change	no_change	no_change	no_change	no_change
ENSMUSG00000018634.10	Crhr1	no_change	down	down	down	down	no_change
ENSMUSG00000018648.15	Dusp14	no_change	down	down	down	down	no_change
ENSMUSG00000018651.14	Tada2a	no_change	no_change	no_change	no_change	no_change	no_change
ENSMUSG00000018659.12	Pnpo	no_change	no_change	no_change	no_change	no_change	no_change
ENSMUSG00000018666.13	Cbx1	no_change	no_change	no_change	no_change	no_change	no_change
ENSMUSG00000018669.14	Cdk5rap3	no_change	no_change	no_change	no_change	no_change	no_change
ENSMUSG00000018672.15	Copz2	no_change	no_change	no_change	no_change	no_change	no_change
ENSMUSG00000018697.14	Aatf	no_change	no_change	no_change	no_change	no_change	no_change
ENSMUSG00000018733.10	Pex12	no_change	no_change	no_change	no_change	no_change	no_change
ENSMUSG00000018752.19	Tnfsfm13	no_change	no_change	no_change	no_change	no_change	no_change
ENSMUSG00000018770.9	Atp5g3	no_change	no_change	no_change	no_change	no_change	no_change
ENSMUSG00000018809.2	Smyd4	no_change	no_change	no_change	no_change	no_change	no_change
ENSMUSG00000018819.10	Lsp1	down	down	down	down	down	no_change
ENSMUSG00000018841.17	Rad51d	no_change	no_change	no_change	no_change	no_change	no_change
ENSMUSG00000018861.8	Fdxr	no_change	no_change	no_change	no_change	no_change	no_change
ENSMUSG00000018899.16	Irf1	no_change	no_change	no_change	no_change	no_change	no_change
ENSMUSG00000018909.15	Arrb1	no_change	no_change	no_change	down	no_change	no_change
ENSMUSG00000018921.11	Pelp1	no_change	no_change	no_change	no_change	no_change	no_change
ENSMUSG00000018932.9	Map2k3	no_change	no_change	no_change	no_change	no_change	no_change
ENSMUSG00000018965.11	Ywhah	no_change	no_change	no_change	no_change	no_change	no_change
ENSMUSG00000018974.7	Sart3	no_change	no_change	no_change	no_change	no_change	no_change
ENSMUSG00000018983.9	E2f2	no_change	down	down	down	down	no_change
ENSMUSG00000018995.12	Nars2	no_change	no_change	no_change	no_change	no_change	no_change
ENSMUSG00000019055.15	Plod1	no_change	no_change	no_change	no_change	no_change	no_change
ENSMUSG00000019066.13	Rab3d	no_change	no_change	no_change	no_change	no_change	no_change
ENSMUSG00000019122.8	Ccl9	no_change	down	down	down	down	no_change
ENSMUSG00000019173.11	Rab5c	no_change	no_change	no_change	no_change	no_change	no_change
ENSMUSG00000019179.10	Mdh2	no_change	no_change	no_change	no_change	no_change	no_change
ENSMUSG00000019189.13	Rnf145	no_change	no_change	no_change	no_change	no_change	no_change
ENSMUSG00000019214.14	Chtf18	no_change	down	down	down	down	no_change
ENSMUSG00000019235.9	Rps6kl1	no_change	down	no_change	down	no_change	no_change
ENSMUSG00000019295.8	Tmem129	no_change	no_change	no_change	no_change	no_change	no_change
ENSMUSG00000019297.9	Nop9	no_change	no_change	no_change	no_change	no_change	no_change
ENSMUSG00000019303.14	Psmc3ip	no_change	down	down	down	down	no_change
ENSMUSG00000019338.13	Zfp687	no_change	no_change	no_change	no_change	no_change	no_change
ENSMUSG00000019362.8	D8Ertd738e	no_change	no_change	no_change	no_change	no_change	no_change
ENSMUSG00000019370.10	Calm3	no_change	no_change	no_change	no_change	no_change	no_change
ENSMUSG00000019373.11	Cops3	no_change	no_change	no_change	no_change	no_change	no_change
ENSMUSG00000019478.16	Rab4a	no_change	no_change	no_change	no_change	no_change	no_change
ENSMUSG00000019494.14	Cops6	no_change	no_change	no_change	no_change	no_change	no_change
ENSMUSG00000019539.11	Rcn3	no_change	down	down	down	down	no_change
ENSMUSG00000019577.6	Pdk4	down	down	down	down	down	no_change
ENSMUSG00000019579.13	Mydgf	no_change	no_change	no_change	no_change	no_change	no_change
ENSMUSG00000019689.4	Fmc1	no_change	no_change	no_change	no_change	no_change	no_change
ENSMUSG00000019699.16	Akt3	no_change	no_change	no_change	no_change	no_change	no_change
ENSMUSG00000019715.14	Gle1	no_change	no_change	no_change	no_change	no_change	no_change
ENSMUSG00000019731.13	Slc35e1	no_change	no_change	no_change	no_change	no_change	no_change
ENSMUSG00000019732.14	Calr3	no_change	no_change	no_change	no_change	no_change	no_change
ENSMUSG00000019737.14	Syne4	no_change	no_change	no_change	no_change	no_change	no_change
ENSMUSG00000019738.15	Polr2i	no_change	no_change	no_change	no_change	no_change	no_change
ENSMUSG00000019761.10	Krt10	no_change	no_change	no_change	no_change	no_change	no_change
ENSMUSG00000019773.7	Fbxo5	no_change	down	down	down	down	no_change
ENSMUSG00000019777.16	Hdac2	no_change	no_change	no_change	no_change	no_change	no_change
ENSMUSG00000019782.10	Rwdd1	no_change	no_change	no_change	no_change	no_change	no_change
ENSMUSG00000019795.17	Pcmt1	no_change	no_change	no_change	no_change	no_change	no_change
ENSMUSG00000019802.13	Sec63	no_change	no_change	no_change	no_change	no_change	no_change
ENSMUSG00000019809.16	Pex3	no_change	no_change	no_change	no_change	no_change	no_change
ENSMUSG00000019813.16	Cep57l1	no_change	down	no_change	down	no_change	no_change
ENSMUSG00000019814.5	Ltv1	no_change	no_change	no_change	no_change	no_change	no_change
ENSMUSG00000019831.14	Wasf1	no_change	no_change	no_change	no_change	no_change	no_change
ENSMUSG00000019837.8	Gtf3c6	no_change	no_change	no_change	no_change	no_change	no_change
ENSMUSG00000019845.8	Tube1	no_change	no_change	no_change	down	down	no_change
ENSMUSG00000019846.11	Lama4	down	down	no_change	down	no_change	no_change
ENSMUSG00000019849.11	Prep	no_change	no_change	no_change	no_change	no_change	no_change
ENSMUSG00000019854.17	Reps1	no_change	no_change	no_change	no_change	no_change	no_change
ENSMUSG00000019857.7	Asf1a	no_change	no_change	no_change	no_change	no_change	no_change
ENSMUSG00000019864.14	Rtn4ip1	no_change	no_change	no_change	no_change	no_change	no_change
ENSMUSG00000019929.16	Dcn	down	down	no_change	down	down	down
ENSMUSG00000019942.13	Cdk1	no_change	down	down	down	down	no_change
ENSMUSG00000019948.4	Actr6	no_change	no_change	no_change	no_change	no_change	no_change
ENSMUSG00000019952.15	Poc1b	no_change	no_change	no_change	no_change	no_change	no_change
ENSMUSG00000019961.17	Tmpo	no_change	down	no_change	down	no_change	no_change
ENSMUSG00000019970.15	Sgk1	no_change	down	no_change	down	no_change	no_change
ENSMUSG00000019977.16	Hbs1l	no_change	no_change	no_change	no_change	no_change	no_change
ENSMUSG00000019978.16	Epb41l2	no_change	no_change	no_change	down	down	no_change
ENSMUSG00000019988.7	Nedd1	no_change	no_change	no_change	no_change	no_change	no_change
ENSMUSG00000019989.8	Enpp3	no_change	down	down	down	down	down
ENSMUSG00000019990.15	Pde7b	down	down	no_change	down	no_change	no_change
ENSMUSG00000019992.8	Mtfr2	no_change	down	down	down	down	no_change
ENSMUSG00000020009.13	Ifngr1	no_change	no_change	no_change	no_change	no_change	no_change
ENSMUSG00000020018.6	Snrpf	no_change	no_change	no_change	no_change	no_change	no_change
ENSMUSG00000020022.17	Ndufa12	no_change	no_change	no_change	no_change	no_change	no_change
ENSMUSG00000020024.7	Cep83	no_change	no_change	no_change	no_change	no_change	no_change
ENSMUSG00000020029.6	Nudt4	no_change	no_change	no_change	no_change	no_change	no_change
ENSMUSG00000020032.14	Nuak1	no_change	no_change	no_change	no_change	no_change	no_change
ENSMUSG00000020042.15	Btbd11	no_change	down	no_change	down	down	no_change
ENSMUSG00000020044.13	Timp3	no_change	no_change	no_change	down	down	no_change
ENSMUSG00000020069.16	Hnrnph3	no_change	no_change	no_change	no_change	no_change	no_change
ENSMUSG00000020075.8	Ddx21	no_change	no_change	no_change	no_change	no_change	no_change
ENSMUSG00000020086.6	H2afy2	no_change	down	down	down	no_change	no_change
ENSMUSG00000020087.5	Tysnd1	no_change	no_change	no_change	no_change	no_change	no_change
ENSMUSG00000020088.10	Sar1a	no_change	no_change	no_change	no_change	no_change	no_change
ENSMUSG00000020089.8	Ppa1	no_change	down	down	down	down	no_change
ENSMUSG00000020092.9	Pald1	no_change	no_change	no_change	no_change	no_change	no_change
ENSMUSG00000020101.14	Vsir	no_change	down	no_change	down	no_change	no_change
ENSMUSG00000020102.15	Slc16a7	no_change	no_change	no_change	no_change	no_change	no_change
ENSMUSG00000020105.9	Lrig3	no_change	no_change	no_change	no_change	no_change	no_change
ENSMUSG00000020107.10	Anapc16	no_change	no_change	no_change	no_change	no_change	no_change
ENSMUSG00000020114.12	Cand1	no_change	no_change	no_change	no_change	no_change	no_change
ENSMUSG00000020122.16	Egfr	no_change	down	no_change	down	down	no_change
ENSMUSG00000020124.10	Usp15	no_change	no_change	no_change	no_change	no_change	no_change
ENSMUSG00000020131.14	Pcsk4	no_change	no_change	no_change	no_change	no_change	no_change
ENSMUSG00000020137.5	Thap2	no_change	no_change	no_change	no_change	no_change	no_change
ENSMUSG00000020150.13	Gamt	no_change	down	down	down	down	no_change
ENSMUSG00000020163.12	Uqcr11	no_change	no_change	no_change	no_change	no_change	no_change
ENSMUSG00000020166.15	Cnot2	no_change	no_change	no_change	no_change	no_change	no_change
ENSMUSG00000020170.4	Frs2	no_change	no_change	no_change	no_change	no_change	no_change
ENSMUSG00000020171.8	Yeats4	no_change	no_change	no_change	no_change	no_change	no_change
ENSMUSG00000020180.10	Snrpd3	no_change	no_change	no_change	no_change	no_change	no_change
ENSMUSG00000020181.17	Nav3	down	down	no_change	down	down	no_change
ENSMUSG00000020185.16	E2f7	no_change	down	down	down	down	no_change
ENSMUSG00000020186.7	Csrp2	down	down	no_change	down	down	no_change
ENSMUSG00000020224.15	Llph	no_change	no_change	no_change	no_change	no_change	no_change
ENSMUSG00000020235.16	Fzr1	no_change	no_change	no_change	no_change	no_change	no_change
ENSMUSG00000020238.14	Ncln	no_change	no_change	no_change	no_change	no_change	no_change
ENSMUSG00000020241.13	Col6a2	down	down	down	down	down	no_change
ENSMUSG00000020246.13	Hcfc2	no_change	no_change	no_change	no_change	no_change	no_change
ENSMUSG00000020248.18	Nfyb	no_change	no_change	no_change	no_change	no_change	no_change
ENSMUSG00000020251.13	Glt8d2	no_change	no_change	no_change	down	down	down
ENSMUSG00000020255.8	D10Wsu102e	no_change	no_change	no_change	no_change	no_change	no_change
ENSMUSG00000020257.13	Wdr82	no_change	no_change	no_change	no_change	no_change	no_change
ENSMUSG00000020260.9	Pofut2	no_change	no_change	no_change	no_change	no_change	no_change
ENSMUSG00000020268.14	Lyrm7	no_change	down	down	down	down	no_change
ENSMUSG00000020280.12	Pus10	no_change	no_change	no_change	no_change	no_change	no_change
ENSMUSG00000020289.15	Nprl3	no_change	down	no_change	no_change	no_change	no_change
ENSMUSG00000020303.2	Stc2	no_change	down	no_change	down	no_change	no_change
ENSMUSG00000020305.13	Asb3	no_change	no_change	no_change	no_change	no_change	no_change
ENSMUSG00000020328.10	Nudcd2	no_change	down	no_change	down	no_change	no_change
ENSMUSG00000020329.12	Polrmt	no_change	no_change	no_change	no_change	no_change	no_change
ENSMUSG00000020330.16	Hmmr	no_change	down	down	down	down	down
ENSMUSG00000020349.4	Ppp2ca	no_change	no_change	no_change	no_change	no_change	no_change
ENSMUSG00000020354.15	Sgcd	no_change	no_change	no_change	down	down	down
ENSMUSG00000020358.17	Hnrnpab	no_change	no_change	no_change	no_change	no_change	no_change
ENSMUSG00000020359.13	Phykpl	no_change	no_change	no_change	no_change	no_change	no_change
ENSMUSG00000020361.13	Hspa4	no_change	no_change	no_change	no_change	no_change	no_change
ENSMUSG00000020362.13	Cnot6	no_change	no_change	no_change	no_change	no_change	no_change
ENSMUSG00000020366.18	Mapk9	no_change	no_change	no_change	no_change	no_change	no_change
ENSMUSG00000020375.9	Rufy1	no_change	no_change	no_change	down	no_change	no_change
ENSMUSG00000020380.16	Rad50	no_change	no_change	no_change	no_change	no_change	no_change
ENSMUSG00000020381.10	Mrnip	no_change	down	no_change	down	no_change	no_change
ENSMUSG00000020387.15	Jade2	no_change	no_change	no_change	down	no_change	no_change
ENSMUSG00000020388.12	Pdlim4	down	down	down	down	down	no_change
ENSMUSG00000020392.8	Cdkn2aipnl	no_change	down	down	down	down	no_change
ENSMUSG00000020402.11	Vdac1	no_change	no_change	no_change	no_change	no_change	no_change
ENSMUSG00000020407.13	Upp1	no_change	down	no_change	down	no_change	no_change
ENSMUSG00000020413.11	Hus1	no_change	no_change	no_change	no_change	no_change	no_change
ENSMUSG00000020415.16	Pttg1	no_change	down	down	down	down	no_change
ENSMUSG00000020422.14	Tns3	no_change	no_change	no_change	no_change	no_change	no_change
ENSMUSG00000020423.6	Btg2	no_change	no_change	no_change	no_change	no_change	no_change
ENSMUSG00000020427.11	Igfbp3	down	down	down	down	down	no_change
ENSMUSG00000020435.17	Osbp2	no_change	no_change	no_change	no_change	no_change	no_change
ENSMUSG00000020439.17	Smtn	no_change	down	no_change	down	down	no_change
ENSMUSG00000020440.13	Arf5	no_change	no_change	no_change	no_change	no_change	no_change
ENSMUSG00000020441.6	2310033P09Rik	no_change	no_change	no_change	no_change	no_change	no_change
ENSMUSG00000020454.17	Eif4enif1	no_change	no_change	no_change	no_change	no_change	no_change
ENSMUSG00000020457.13	Drg1	no_change	no_change	no_change	no_change	no_change	no_change
ENSMUSG00000020458.16	Rtn4	no_change	no_change	no_change	no_change	no_change	no_change
ENSMUSG00000020459.14	Mtif2	no_change	no_change	no_change	no_change	no_change	no_change
ENSMUSG00000020462.14	Cfap36	no_change	no_change	no_change	no_change	no_change	no_change
ENSMUSG00000020464.15	Pnpt1	no_change	no_change	no_change	no_change	no_change	no_change
ENSMUSG00000020467.15	Efemp1	no_change	down	no_change	down	down	no_change
ENSMUSG00000020471.11	Pold2	no_change	no_change	no_change	down	down	no_change
ENSMUSG00000020473.13	Aebp1	no_change	no_change	no_change	no_change	no_change	no_change
ENSMUSG00000020474.11	Polm	no_change	no_change	no_change	no_change	no_change	no_change
ENSMUSG00000020483.14	Dynll2	no_change	no_change	no_change	no_change	no_change	no_change
ENSMUSG00000020484.19	Xbp1	no_change	down	no_change	down	down	no_change
ENSMUSG00000020492.11	Ska2	no_change	down	down	down	down	no_change
ENSMUSG00000020493.8	Prr11	no_change	down	down	down	down	no_change
ENSMUSG00000020513.15	Tubd1	no_change	down	no_change	down	no_change	no_change
ENSMUSG00000020514.8	Mrpl22	no_change	no_change	no_change	no_change	no_change	no_change
ENSMUSG00000020516.15	Rps6kb1	no_change	down	no_change	down	no_change	no_change
ENSMUSG00000020522.13	Mfap3	no_change	no_change	no_change	no_change	no_change	no_change
ENSMUSG00000020524.16	Gria1	down	down	down	down	down	no_change
ENSMUSG00000020525.17	Ppm1d	no_change	no_change	no_change	no_change	no_change	no_change
ENSMUSG00000020526.12	Znhit3	no_change	no_change	no_change	no_change	no_change	no_change
ENSMUSG00000020528.14	Prpsap2	no_change	no_change	no_change	no_change	no_change	no_change
ENSMUSG00000020534.14	Shmt1	no_change	down	no_change	down	down	no_change
ENSMUSG00000020537.9	Drg2	no_change	no_change	no_change	no_change	no_change	no_change
ENSMUSG00000020538.15	Srebf1	no_change	no_change	no_change	no_change	no_change	no_change
ENSMUSG00000020547.5	Bzw2	no_change	no_change	no_change	no_change	no_change	no_change
ENSMUSG00000020549.14	Elac2	no_change	down	down	down	no_change	no_change
ENSMUSG00000020561.8	Twistnb	no_change	no_change	no_change	no_change	no_change	no_change
ENSMUSG00000020564.17	Atxn7l1	no_change	no_change	no_change	no_change	no_change	no_change
ENSMUSG00000020592.14	Sdc1	no_change	no_change	no_change	no_change	no_change	no_change
ENSMUSG00000020601.8	Trib2	no_change	no_change	no_change	down	no_change	no_change
ENSMUSG00000020608.7	Smc6	no_change	no_change	no_change	down	no_change	no_change
ENSMUSG00000020612.16	Prkar1a	no_change	no_change	no_change	no_change	no_change	no_change
ENSMUSG00000020623.11	Map2k6	down	down	no_change	down	no_change	no_change
ENSMUSG00000020630.9	Rnaseh1	no_change	no_change	no_change	no_change	no_change	no_change
ENSMUSG00000020639.14	Pfn4	no_change	down	down	down	no_change	no_change
ENSMUSG00000020648.3	Dus4l	no_change	down	down	down	no_change	no_change
ENSMUSG00000020649.11	Rrm2	no_change	down	down	down	down	no_change
ENSMUSG00000020650.15	Bcap29	no_change	no_change	no_change	no_change	no_change	no_change
ENSMUSG00000020652.17	Cenpo	no_change	no_change	no_change	no_change	no_change	no_change
ENSMUSG00000020664.10	Dld	no_change	no_change	no_change	no_change	no_change	no_change
ENSMUSG00000020681.14	Ace	down	down	no_change	down	down	no_change
ENSMUSG00000020692.14	Nle1	no_change	no_change	no_change	no_change	no_change	no_change
ENSMUSG00000020695.14	Mrc2	no_change	no_change	no_change	down	no_change	no_change
ENSMUSG00000020700.11	Map3k3	no_change	no_change	no_change	no_change	no_change	no_change
ENSMUSG00000020706.13	Ftsj3	no_change	no_change	no_change	no_change	no_change	no_change
ENSMUSG00000020707.6	Rnf135	no_change	no_change	no_change	no_change	no_change	no_change
ENSMUSG00000020708.12	Psmc5	no_change	no_change	no_change	no_change	no_change	no_change
ENSMUSG00000020717.19	Pecam1	down	down	down	down	down	no_change
ENSMUSG00000020719.14	Ddx5	no_change	no_change	no_change	no_change	no_change	no_change
ENSMUSG00000020720.13	Psmd12	no_change	no_change	no_change	no_change	no_change	no_change
ENSMUSG00000020728.17	Cep112	no_change	down	no_change	no_change	no_change	no_change
ENSMUSG00000020737.12	Jpt1	no_change	no_change	no_change	no_change	no_change	no_change
ENSMUSG00000020739.11	Nup85	no_change	down	down	down	down	no_change
ENSMUSG00000020741.17	Cluh	no_change	no_change	no_change	no_change	no_change	no_change
ENSMUSG00000020743.15	Mif4gd	no_change	no_change	no_change	no_change	no_change	no_change
ENSMUSG00000020755.9	Sap30bp	no_change	no_change	no_change	no_change	no_change	no_change
ENSMUSG00000020766.4	Galk1	no_change	no_change	no_change	no_change	no_change	no_change
ENSMUSG00000020778.12	Ten1	no_change	no_change	no_change	no_change	no_change	no_change
ENSMUSG00000020780.15	Srp68	no_change	no_change	no_change	no_change	no_change	no_change
ENSMUSG00000020790.14	Ankfy1	no_change	no_change	no_change	no_change	no_change	no_change
ENSMUSG00000020792.15	Exoc7	no_change	no_change	no_change	no_change	no_change	no_change
ENSMUSG00000020794.13	Ube2g1	no_change	no_change	no_change	no_change	no_change	no_change
ENSMUSG00000020798.14	Spns3	no_change	down	down	down	down	no_change
ENSMUSG00000020808.3	Pimreg	no_change	down	down	down	down	down
ENSMUSG00000020814.13	Mxra7	no_change	no_change	no_change	no_change	no_change	no_change
ENSMUSG00000020832.14	Eral1	no_change	no_change	no_change	no_change	no_change	no_change
ENSMUSG00000020834.17	Dhrs13	no_change	no_change	down	no_change	down	no_change
ENSMUSG00000020840.10	Blmh	no_change	no_change	no_change	no_change	no_change	no_change
ENSMUSG00000020843.15	Timm22	no_change	no_change	no_change	down	down	no_change
ENSMUSG00000020844.6	Nxn	no_change	no_change	no_change	no_change	no_change	no_change
ENSMUSG00000020846.6	Rflnb	no_change	no_change	no_change	down	down	no_change
ENSMUSG00000020849.13	Ywhae	no_change	no_change	no_change	no_change	no_change	no_change
ENSMUSG00000020863.15	Luc7l3	no_change	no_change	no_change	no_change	no_change	no_change
ENSMUSG00000020864.13	Ankrd40	no_change	no_change	no_change	no_change	no_change	no_change
ENSMUSG00000020869.8	Lrrc59	no_change	no_change	no_change	no_change	no_change	no_change
ENSMUSG00000020884.15	Asgr1	no_change	down	down	down	no_change	no_change
ENSMUSG00000020895.14	Tmem107	no_change	down	no_change	down	no_change	no_change
ENSMUSG00000020897.12	Aurkb	no_change	down	down	down	down	down
ENSMUSG00000020899.16	Pfas	no_change	no_change	no_change	no_change	no_change	no_change
ENSMUSG00000020900.15	Myh10	no_change	no_change	no_change	no_change	no_change	no_change
ENSMUSG00000020902.12	Ntn1	no_change	no_change	no_change	no_change	no_change	no_change
ENSMUSG00000020911.14	Krt19	down	down	no_change	down	no_change	no_change
ENSMUSG00000020914.17	Top2a	no_change	down	down	down	down	down
ENSMUSG00000020922.11	Lsm12	no_change	no_change	no_change	no_change	no_change	no_change
ENSMUSG00000020923.17	Ubtf	no_change	no_change	no_change	no_change	no_change	no_change
ENSMUSG00000020929.14	Eftud2	no_change	no_change	no_change	no_change	no_change	no_change
ENSMUSG00000020935.8	Dcakd	no_change	no_change	no_change	no_change	no_change	no_change
ENSMUSG00000020936.8	Nmt1	no_change	no_change	no_change	no_change	no_change	no_change
ENSMUSG00000020941.7	Map3k14	no_change	down	no_change	down	no_change	no_change
ENSMUSG00000020946.13	Gosr2	no_change	no_change	no_change	no_change	no_change	no_change
ENSMUSG00000020949.9	Fkbp3	no_change	no_change	no_change	down	no_change	no_change
ENSMUSG00000020950.10	Foxg1	no_change	no_change	no_change	down	no_change	no_change
ENSMUSG00000020952.10	Scfd1	no_change	no_change	no_change	down	down	no_change
ENSMUSG00000020955.9	Ap4s1	no_change	no_change	no_change	no_change	no_change	no_change
ENSMUSG00000020956.14	Dtd2	no_change	no_change	no_change	no_change	no_change	no_change
ENSMUSG00000020973.7	Dnaaf2	no_change	down	no_change	down	down	no_change
ENSMUSG00000020974.6	Pole2	no_change	down	no_change	down	down	no_change
ENSMUSG00000020982.9	Nemf	no_change	no_change	no_change	no_change	no_change	no_change
ENSMUSG00000020986.13	Sec23a	no_change	no_change	no_change	no_change	no_change	no_change
ENSMUSG00000020988.9	L2hgdh	no_change	no_change	no_change	no_change	no_change	no_change
ENSMUSG00000020994.5	Pnn	no_change	no_change	no_change	no_change	no_change	no_change
ENSMUSG00000021013.16	Ttc8	no_change	no_change	no_change	no_change	no_change	no_change
ENSMUSG00000021024.14	Psma6	no_change	no_change	no_change	no_change	no_change	no_change
ENSMUSG00000021033.11	Gstz1	no_change	no_change	no_change	no_change	no_change	no_change
ENSMUSG00000021039.9	Snw1	no_change	no_change	no_change	no_change	no_change	no_change
ENSMUSG00000021048.7	Mthfd1	no_change	down	no_change	down	no_change	no_change
ENSMUSG00000021051.10	Ppp2r5e	no_change	no_change	no_change	no_change	no_change	no_change
ENSMUSG00000021054.6	Sgpp1	no_change	no_change	no_change	no_change	down	no_change
ENSMUSG00000021066.9	Atl1	no_change	no_change	no_change	no_change	no_change	no_change
ENSMUSG00000021068.16	Nin	no_change	no_change	no_change	no_change	no_change	no_change
ENSMUSG00000021069.17	Pygl	no_change	down	down	down	down	no_change
ENSMUSG00000021076.6	Actr10	no_change	no_change	no_change	no_change	no_change	no_change
ENSMUSG00000021079.16	Timm9	no_change	down	no_change	down	no_change	no_change
ENSMUSG00000021091.8	Serpina3n	no_change	down	down	down	down	no_change
ENSMUSG00000021103.12	Mnat1	no_change	no_change	no_change	no_change	no_change	no_change
ENSMUSG00000021115.15	Vrk1	no_change	down	down	down	down	no_change
ENSMUSG00000021116.10	Eif2s1	no_change	no_change	no_change	no_change	no_change	no_change
ENSMUSG00000021118.7	Plek2	down	down	down	down	down	no_change
ENSMUSG00000021120.11	Pigh	no_change	no_change	no_change	no_change	no_change	no_change
ENSMUSG00000021127.7	Zfp36l1	no_change	down	no_change	down	no_change	no_change
ENSMUSG00000021131.14	Erh	no_change	no_change	no_change	no_change	no_change	no_change
ENSMUSG00000021175.15	Cdca7l	no_change	down	down	down	down	no_change
ENSMUSG00000021176.6	Efcab11	no_change	down	down	down	down	no_change
ENSMUSG00000021177.16	Tdp1	no_change	down	down	down	no_change	no_change
ENSMUSG00000021178.9	Psmc1	no_change	no_change	no_change	no_change	no_change	no_change
ENSMUSG00000021182.16	Ccdc88c	no_change	down	no_change	down	no_change	no_change
ENSMUSG00000021185.16	Dglucy	no_change	no_change	no_change	no_change	no_change	no_change
ENSMUSG00000021192.16	Golga5	no_change	no_change	no_change	no_change	no_change	no_change
ENSMUSG00000021203.15	Otub2	no_change	no_change	no_change	no_change	no_change	no_change
ENSMUSG00000021214.14	Akr1c18	down	down	no_change	down	no_change	no_change
ENSMUSG00000021215.15	Net1	no_change	down	no_change	down	down	no_change
ENSMUSG00000021235.13	Coq6	no_change	no_change	no_change	no_change	no_change	no_change
ENSMUSG00000021243.14	Fcf1	no_change	no_change	no_change	no_change	no_change	no_change
ENSMUSG00000021244.15	Ylpm1	no_change	no_change	no_change	no_change	no_change	no_change
ENSMUSG00000021245.15	Mlh3	no_change	no_change	no_change	no_change	no_change	no_change
ENSMUSG00000021253.7	Tgfb3	no_change	no_change	no_change	down	down	no_change
ENSMUSG00000021258.10	Ccnk	no_change	no_change	no_change	no_change	no_change	no_change
ENSMUSG00000021264.12	Yy1	no_change	no_change	no_change	no_change	no_change	no_change
ENSMUSG00000021275.16	Tecpr2	no_change	no_change	no_change	no_change	no_change	no_change
ENSMUSG00000021276.10	Cinp	no_change	down	no_change	down	no_change	no_change
ENSMUSG00000021277.16	Traf3	no_change	no_change	no_change	no_change	no_change	no_change
ENSMUSG00000021286.8	Zfyve21	no_change	no_change	no_change	no_change	no_change	no_change
ENSMUSG00000021290.6	Atp5mpl	no_change	no_change	no_change	no_change	no_change	no_change
ENSMUSG00000021311.9	Mtr	no_change	no_change	no_change	no_change	no_change	no_change
ENSMUSG00000021318.15	Gli3	no_change	down	no_change	down	down	no_change
ENSMUSG00000021326.13	Trim27	no_change	no_change	no_change	no_change	no_change	no_change
ENSMUSG00000021361.7	Tmem14c	no_change	no_change	no_change	no_change	no_change	no_change
ENSMUSG00000021365.15	Nedd9	no_change	down	no_change	down	no_change	no_change
ENSMUSG00000021367.8	Edn1	no_change	down	down	down	down	no_change
ENSMUSG00000021368.15	Tbc1d7	no_change	no_change	no_change	no_change	no_change	no_change
ENSMUSG00000021374.10	Nup153	no_change	no_change	no_change	no_change	no_change	no_change
ENSMUSG00000021377.15	Dek	no_change	down	down	down	down	no_change
ENSMUSG00000021379.2	Id4	down	down	no_change	down	down	no_change
ENSMUSG00000021388.14	Aspn	down	down	down	down	down	no_change
ENSMUSG00000021391.10	Cenpp	down	down	down	down	down	no_change
ENSMUSG00000021392.8	Nol8	no_change	no_change	no_change	no_change	no_change	no_change
ENSMUSG00000021400.8	Wrnip1	no_change	no_change	no_change	no_change	no_change	no_change
ENSMUSG00000021411.16	Pxdc1	no_change	no_change	no_change	no_change	no_change	no_change
ENSMUSG00000021417.15	Eci2	no_change	no_change	no_change	no_change	no_change	no_change
ENSMUSG00000021427.10	Ssr1	no_change	no_change	no_change	down	down	no_change
ENSMUSG00000021428.9	Riok1	no_change	no_change	no_change	no_change	no_change	no_change
ENSMUSG00000021453.2	Gadd45g	no_change	no_change	no_change	no_change	down	no_change
ENSMUSG00000021460.17	Auh	no_change	no_change	no_change	no_change	no_change	no_change
ENSMUSG00000021461.17	Fancc	no_change	no_change	no_change	no_change	no_change	no_change
ENSMUSG00000021464.14	Ror2	no_change	no_change	no_change	no_change	down	no_change
ENSMUSG00000021466.12	Ptch1	no_change	no_change	no_change	down	no_change	no_change
ENSMUSG00000021470.19	Ercc6l2	no_change	no_change	no_change	no_change	no_change	no_change
ENSMUSG00000021474.9	Sfxn1	no_change	no_change	no_change	no_change	no_change	no_change
ENSMUSG00000021484.8	Lman2	no_change	no_change	no_change	no_change	no_change	no_change
ENSMUSG00000021485.14	Mxd3	no_change	down	down	down	down	no_change
ENSMUSG00000021486.7	Prelid1	no_change	no_change	no_change	no_change	no_change	no_change
ENSMUSG00000021493.15	Pdlim7	no_change	no_change	no_change	no_change	no_change	no_change
ENSMUSG00000021500.17	Ddx46	no_change	no_change	no_change	no_change	no_change	no_change
ENSMUSG00000021501.4	Caml	no_change	no_change	no_change	no_change	no_change	no_change
ENSMUSG00000021520.4	Uqcrb	no_change	no_change	no_change	no_change	no_change	no_change
ENSMUSG00000021548.10	Ccnh	no_change	no_change	no_change	no_change	no_change	no_change
ENSMUSG00000021567.15	Nkd2	no_change	down	down	no_change	down	no_change
ENSMUSG00000021569.10	Trip13	no_change	down	down	down	down	no_change
ENSMUSG00000021572.9	Cep72	no_change	down	down	down	down	no_change
ENSMUSG00000021577.14	Sdha	no_change	no_change	no_change	no_change	no_change	no_change
ENSMUSG00000021578.17	Ccdc127	no_change	no_change	no_change	no_change	no_change	no_change
ENSMUSG00000021591.8	Glrx	no_change	down	no_change	down	no_change	no_change
ENSMUSG00000021595.18	Nsun2	no_change	no_change	no_change	no_change	no_change	no_change
ENSMUSG00000021596.16	Mctp1	no_change	no_change	down	down	down	no_change
ENSMUSG00000021597.16	Slf1	no_change	down	down	down	down	no_change
ENSMUSG00000021608.15	Lpcat1	no_change	no_change	no_change	no_change	no_change	no_change
ENSMUSG00000021615.13	Xrcc4	no_change	no_change	no_change	no_change	no_change	no_change
ENSMUSG00000021629.10	Slc30a5	no_change	no_change	no_change	no_change	no_change	no_change
ENSMUSG00000021635.14	Rad17	no_change	no_change	no_change	no_change	no_change	no_change
ENSMUSG00000021639.17	Gtf2h2	no_change	no_change	no_change	no_change	no_change	no_change
ENSMUSG00000021645.16	Smn1	no_change	no_change	no_change	no_change	no_change	no_change
ENSMUSG00000021646.9	Mccc2	no_change	no_change	no_change	no_change	no_change	no_change
ENSMUSG00000021650.7	Ptcd2	no_change	no_change	no_change	no_change	no_change	no_change
ENSMUSG00000021666.16	Gfm2	no_change	no_change	no_change	no_change	no_change	no_change
ENSMUSG00000021671.9	Poc5	no_change	no_change	no_change	no_change	no_change	no_change
ENSMUSG00000021676.10	Iqgap2	no_change	down	no_change	down	no_change	no_change
ENSMUSG00000021692.9	Dimt1	no_change	down	no_change	down	no_change	no_change
ENSMUSG00000021693.20	Kif2a	no_change	down	no_change	down	no_change	no_change
ENSMUSG00000021694.18	Ercc8	no_change	no_change	no_change	no_change	no_change	no_change
ENSMUSG00000021697.12	Depdc1b	no_change	down	down	down	down	down
ENSMUSG00000021699.17	Pde4d	no_change	down	down	no_change	no_change	no_change
ENSMUSG00000021703.9	Serinc5	no_change	no_change	no_change	no_change	no_change	no_change
ENSMUSG00000021707.5	Dhfr	no_change	down	down	down	down	no_change
ENSMUSG00000021711.17	Trappc13	no_change	no_change	no_change	no_change	no_change	no_change
ENSMUSG00000021712.15	Trim23	no_change	no_change	no_change	no_change	no_change	no_change
ENSMUSG00000021713.9	Ppwd1	no_change	no_change	no_change	no_change	no_change	no_change
ENSMUSG00000021714.15	Cenpk	no_change	down	down	down	down	no_change
ENSMUSG00000021716.14	Srek1ip1	no_change	no_change	no_change	no_change	no_change	no_change
ENSMUSG00000021730.8	Hcn1	no_change	no_change	no_change	no_change	no_change	no_change
ENSMUSG00000021737.4	Psmd6	no_change	no_change	no_change	no_change	no_change	no_change
ENSMUSG00000021747.12	4930452B06Rik	no_change	no_change	no_change	down	no_change	no_change
ENSMUSG00000021748.9	Pdhb	no_change	no_change	no_change	no_change	no_change	no_change
ENSMUSG00000021756.12	Il6st	no_change	no_change	no_change	no_change	no_change	no_change
ENSMUSG00000021760.5	Gpx8	no_change	no_change	no_change	down	no_change	no_change
ENSMUSG00000021764.8	Ndufs4	no_change	no_change	no_change	no_change	no_change	no_change
ENSMUSG00000021765.9	Fst	no_change	down	down	down	down	no_change
ENSMUSG00000021771.14	Vdac2	no_change	no_change	no_change	no_change	no_change	no_change
ENSMUSG00000021774.13	Ube2e1	no_change	no_change	no_change	no_change	no_change	no_change
ENSMUSG00000021794.16	Glud1	no_change	no_change	no_change	no_change	no_change	no_change
ENSMUSG00000021798.14	Ldb3	no_change	down	down	no_change	no_change	up
ENSMUSG00000021806.4	Nid2	down	down	down	down	down	no_change
ENSMUSG00000021809.10	Nudt13	no_change	down	no_change	down	no_change	no_change
ENSMUSG00000021810.3	Ecd	no_change	no_change	no_change	no_change	no_change	no_change
ENSMUSG00000021811.7	Dnajc9	no_change	down	down	down	down	no_change
ENSMUSG00000021820.18	Camk2g	no_change	no_change	no_change	no_change	no_change	no_change
ENSMUSG00000021822.3	Plau	no_change	down	down	down	down	no_change
ENSMUSG00000021823.10	Vcl	no_change	no_change	no_change	no_change	no_change	no_change
ENSMUSG00000021832.8	Psmc6	no_change	no_change	no_change	no_change	no_change	no_change
ENSMUSG00000021868.7	Ppif	no_change	no_change	no_change	no_change	no_change	no_change
ENSMUSG00000021877.12	Arf4	no_change	no_change	no_change	no_change	no_change	no_change
ENSMUSG00000021892.14	Sh3bp5	no_change	no_change	down	down	down	no_change
ENSMUSG00000021906.14	Oxnad1	no_change	down	no_change	down	no_change	no_change
ENSMUSG00000021929.9	Kpna3	no_change	no_change	no_change	no_change	no_change	no_change
ENSMUSG00000021938.12	Pspc1	no_change	down	no_change	down	no_change	no_change
ENSMUSG00000021947.11	Cryl1	no_change	down	down	down	down	no_change
ENSMUSG00000021951.7	Eef1akmt1	no_change	no_change	no_change	no_change	no_change	no_change
ENSMUSG00000021952.16	Xpo4	no_change	no_change	no_change	down	down	no_change
ENSMUSG00000021958.5	Pinx1	no_change	no_change	no_change	no_change	no_change	no_change
ENSMUSG00000021963.17	Sap18	no_change	no_change	no_change	no_change	no_change	no_change
ENSMUSG00000021965.3	Ska3	no_change	down	down	down	down	no_change
ENSMUSG00000021967.4	Mrpl57	no_change	no_change	no_change	no_change	no_change	no_change
ENSMUSG00000021973.9	Micu2	no_change	no_change	no_change	no_change	no_change	no_change
ENSMUSG00000021975.8	Ints9	no_change	no_change	no_change	no_change	no_change	no_change
ENSMUSG00000021981.10	Cab39l	no_change	no_change	no_change	no_change	no_change	no_change
ENSMUSG00000021990.16	Spata13	no_change	no_change	no_change	down	down	no_change
ENSMUSG00000021993.10	Mipep	no_change	no_change	no_change	no_change	no_change	no_change
ENSMUSG00000022009.1	Nufip1	no_change	no_change	no_change	no_change	no_change	no_change
ENSMUSG00000022013.4	Dnajc15	no_change	no_change	no_change	no_change	no_change	no_change
ENSMUSG00000022016.16	Akap11	no_change	no_change	no_change	no_change	no_change	no_change
ENSMUSG00000022018.7	Rgcc	no_change	down	no_change	down	down	no_change
ENSMUSG00000022020.15	Naa16	no_change	no_change	no_change	no_change	no_change	no_change
ENSMUSG00000022021.14	Diaph3	no_change	down	down	down	down	down
ENSMUSG00000022022.3	Mtrf1	no_change	no_change	no_change	no_change	no_change	no_change
ENSMUSG00000022031.6	Elp3	no_change	no_change	no_change	no_change	no_change	no_change
ENSMUSG00000022032.14	Scara5	down	down	down	down	down	no_change
ENSMUSG00000022033.9	Pbk	no_change	down	down	down	down	down
ENSMUSG00000022034.10	Esco2	no_change	down	down	down	down	down
ENSMUSG00000022035.6	Ccdc25	no_change	no_change	no_change	no_change	no_change	no_change
ENSMUSG00000022040.8	Ephx2	no_change	down	down	down	down	down
ENSMUSG00000022052.9	Ppp2r2a	no_change	no_change	no_change	no_change	no_change	no_change
ENSMUSG00000022070.7	Bora	no_change	down	down	down	down	no_change
ENSMUSG00000022075.7	Rhobtb2	no_change	no_change	no_change	no_change	no_change	no_change
ENSMUSG00000022076.10	Klhl1	no_change	down	down	down	down	no_change
ENSMUSG00000022085.4	Pebp4	no_change	down	down	down	down	no_change
ENSMUSG00000022089.9	Bin3	no_change	no_change	no_change	no_change	no_change	no_change
ENSMUSG00000022090.10	Pdlim2	no_change	no_change	no_change	down	down	no_change
ENSMUSG00000022091.6	Sorbs3	no_change	no_change	no_change	no_change	no_change	no_change
ENSMUSG00000022092.11	Ppp3cc	no_change	no_change	no_change	no_change	no_change	no_change
ENSMUSG00000022094.15	Slc39a14	no_change	no_change	no_change	no_change	no_change	no_change
ENSMUSG00000022100.14	Xpo7	no_change	no_change	no_change	no_change	no_change	no_change
ENSMUSG00000022103.10	Gfra2	no_change	down	down	down	down	no_change
ENSMUSG00000022109.6	Med4	no_change	no_change	no_change	no_change	no_change	no_change
ENSMUSG00000022110.13	Sucla2	no_change	no_change	no_change	no_change	no_change	no_change
ENSMUSG00000022111.9	Uchl3	no_change	no_change	no_change	no_change	no_change	no_change
ENSMUSG00000022114.5	Spry2	no_change	down	no_change	down	no_change	no_change
ENSMUSG00000022120.4	Rnf219	no_change	no_change	no_change	no_change	no_change	no_change
ENSMUSG00000022130.10	Tgds	no_change	no_change	no_change	no_change	no_change	no_change
ENSMUSG00000022131.3	Gpr180	no_change	no_change	no_change	no_change	no_change	no_change
ENSMUSG00000022136.8	Dnajc3	no_change	no_change	no_change	down	down	no_change
ENSMUSG00000022142.8	Nup155	no_change	no_change	no_change	no_change	no_change	no_change
ENSMUSG00000022148.16	Fyb	down	down	no_change	down	no_change	no_change
ENSMUSG00000022157.8	Mcpt8	no_change	down	no_change	no_change	no_change	no_change
ENSMUSG00000022177.9	Haus4	no_change	down	no_change	no_change	no_change	no_change
ENSMUSG00000022179.5	4931414P19Rik	no_change	down	no_change	no_change	no_change	no_change
ENSMUSG00000022191.16	Drosha	no_change	no_change	no_change	no_change	no_change	no_change
ENSMUSG00000022203.7	Efs	no_change	down	down	down	no_change	no_change
ENSMUSG00000022204.9	Ngdn	no_change	no_change	no_change	no_change	no_change	no_change
ENSMUSG00000022205.15	Sub1	no_change	no_change	no_change	no_change	no_change	no_change
ENSMUSG00000022210.7	Dhrs4	no_change	no_change	no_change	no_change	no_change	no_change
ENSMUSG00000022216.17	Psme1	no_change	no_change	no_change	no_change	no_change	no_change
ENSMUSG00000022217.14	Emc9	no_change	no_change	no_change	no_change	no_change	no_change
ENSMUSG00000022221.14	Ripk3	no_change	down	down	down	down	no_change
ENSMUSG00000022231.10	Sema5a	no_change	down	no_change	down	no_change	no_change
ENSMUSG00000022234.15	Cct5	no_change	no_change	no_change	no_change	no_change	no_change
ENSMUSG00000022236.10	Ropn1l	no_change	no_change	no_change	down	no_change	no_change
ENSMUSG00000022241.6	Tars	no_change	no_change	no_change	no_change	no_change	no_change
ENSMUSG00000022244.7	Amacr	no_change	no_change	no_change	no_change	no_change	no_change
ENSMUSG00000022247.12	Brix1	no_change	no_change	no_change	no_change	no_change	no_change
ENSMUSG00000022248.14	Rad1	no_change	no_change	no_change	no_change	no_change	no_change
ENSMUSG00000022261.6	Sdc2	no_change	no_change	no_change	no_change	no_change	no_change
ENSMUSG00000022265.7	Ank	down	down	no_change	down	no_change	no_change
ENSMUSG00000022296.9	Baalc	down	down	no_change	down	no_change	no_change
ENSMUSG00000022297.15	Fzd6	no_change	no_change	no_change	no_change	no_change	no_change
ENSMUSG00000022299.9	Slc25a32	no_change	down	no_change	down	no_change	no_change
ENSMUSG00000022306.9	Zfpm2	no_change	no_change	no_change	no_change	no_change	no_change
ENSMUSG00000022314.10	Rad21	no_change	down	no_change	down	no_change	no_change
ENSMUSG00000022322.8	Shcbp1	no_change	down	down	down	down	no_change
ENSMUSG00000022324.15	Matn2	no_change	down	no_change	down	no_change	no_change
ENSMUSG00000022325.14	Pop1	no_change	down	down	down	no_change	no_change
ENSMUSG00000022329.15	Stk3	no_change	no_change	no_change	no_change	no_change	no_change
ENSMUSG00000022330.5	Osr2	no_change	down	no_change	down	no_change	no_change
ENSMUSG00000022337.7	Emc2	no_change	no_change	no_change	no_change	down	no_change
ENSMUSG00000022338.8	Eny2	no_change	no_change	no_change	no_change	no_change	no_change
ENSMUSG00000022346.15	Myc	no_change	no_change	no_change	no_change	no_change	no_change
ENSMUSG00000022360.8	Atad2	no_change	down	down	down	down	no_change
ENSMUSG00000022361.14	Zhx1	no_change	down	down	down	down	no_change
ENSMUSG00000022364.14	Tbc1d31	no_change	down	down	down	down	no_change
ENSMUSG00000022367.7	Has2	down	down	no_change	down	no_change	no_change
ENSMUSG00000022369.13	Mtbp	no_change	down	down	down	down	no_change
ENSMUSG00000022370.13	Mrpl13	no_change	no_change	no_change	no_change	no_change	no_change
ENSMUSG00000022378.14	Fam49b	no_change	no_change	no_change	no_change	no_change	no_change
ENSMUSG00000022385.11	Gtse1	no_change	down	down	down	down	no_change
ENSMUSG00000022390.11	Zc3h7b	no_change	no_change	no_change	no_change	no_change	no_change
ENSMUSG00000022391.16	Rangap1	no_change	down	down	down	down	no_change
ENSMUSG00000022394.14	L3mbtl2	no_change	no_change	no_change	no_change	no_change	no_change
ENSMUSG00000022404.8	Slc25a17	no_change	no_change	no_change	no_change	no_change	no_change
ENSMUSG00000022407.10	Adsl	no_change	no_change	no_change	no_change	no_change	no_change
ENSMUSG00000022419.16	Deptor	no_change	no_change	no_change	no_change	no_change	no_change
ENSMUSG00000022421.19	Nptxr	no_change	no_change	no_change	no_change	no_change	no_change
ENSMUSG00000022422.13	Dscc1	no_change	down	down	down	down	no_change
ENSMUSG00000022426.6	Josd1	no_change	no_change	no_change	no_change	no_change	no_change
ENSMUSG00000022427.4	Tomm22	no_change	no_change	no_change	no_change	no_change	no_change
ENSMUSG00000022428.8	Cby1	no_change	no_change	no_change	no_change	no_change	no_change
ENSMUSG00000022437.7	Samm50	no_change	no_change	no_change	no_change	no_change	no_change
ENSMUSG00000022451.12	Twf1	no_change	no_change	no_change	no_change	no_change	no_change
ENSMUSG00000022452.16	Smdt1	no_change	no_change	no_change	no_change	no_change	no_change
ENSMUSG00000022454.17	Nell2	no_change	down	down	no_change	no_change	up
ENSMUSG00000022464.14	Slc38a4	down	down	down	down	down	no_change
ENSMUSG00000022466.6	Rpap3	no_change	no_change	no_change	no_change	no_change	no_change
ENSMUSG00000022471.14	Xrcc6	no_change	down	down	down	down	no_change
ENSMUSG00000022472.16	Desi1	no_change	no_change	no_change	no_change	no_change	no_change
ENSMUSG00000022476.8	Polr3h	no_change	down	no_change	down	down	no_change
ENSMUSG00000022477.13	Aco2	no_change	no_change	no_change	no_change	no_change	no_change
ENSMUSG00000022488.9	Nckap1l	down	down	down	down	down	up
ENSMUSG00000022498.16	Txndc11	no_change	down	no_change	down	down	no_change
ENSMUSG00000022512.3	Cldn1	no_change	down	down	down	down	no_change
ENSMUSG00000022514.14	Il1rap	no_change	down	no_change	down	no_change	no_change
ENSMUSG00000022517.17	Mgrn1	no_change	no_change	no_change	no_change	no_change	no_change
ENSMUSG00000022528.8	Hes1	no_change	no_change	no_change	no_change	no_change	no_change
ENSMUSG00000022538.20	Lsg1	no_change	no_change	no_change	no_change	no_change	no_change
ENSMUSG00000022540.16	Rogdi	no_change	no_change	no_change	no_change	no_change	no_change
ENSMUSG00000022544.14	Eef2kmt	no_change	no_change	no_change	no_change	no_change	no_change
ENSMUSG00000022548.14	Apod	down	down	no_change	down	down	down
ENSMUSG00000022551.8	Cyc1	no_change	no_change	no_change	no_change	no_change	no_change
ENSMUSG00000022554.7	Hgh1	no_change	down	down	no_change	no_change	no_change
ENSMUSG00000022557.11	Bop1	no_change	no_change	no_change	no_change	no_change	no_change
ENSMUSG00000022560.9	Slc52a2	no_change	no_change	no_change	no_change	no_change	no_change
ENSMUSG00000022571.9	Pycrl	no_change	no_change	no_change	no_change	no_change	no_change
ENSMUSG00000022574.7	Naprt	no_change	down	no_change	down	no_change	no_change
ENSMUSG00000022575.5	Gsdmd	no_change	no_change	no_change	no_change	no_change	no_change
ENSMUSG00000022587.14	Ly6e	no_change	no_change	no_change	down	down	no_change
ENSMUSG00000022607.18	Ptk2	no_change	no_change	no_change	no_change	no_change	no_change
ENSMUSG00000022614.8	Lmf2	no_change	no_change	no_change	no_change	no_change	no_change
ENSMUSG00000022629.17	Kif21a	no_change	no_change	no_change	down	no_change	no_change
ENSMUSG00000022635.9	Zcrb1	no_change	no_change	no_change	no_change	no_change	no_change
ENSMUSG00000022668.10	Gtpbp8	no_change	no_change	no_change	no_change	no_change	no_change
ENSMUSG00000022671.13	Mzt2	no_change	no_change	no_change	no_change	no_change	no_change
ENSMUSG00000022673.5	Mcm4	no_change	down	down	down	down	no_change
ENSMUSG00000022674.15	Ube2v2	no_change	no_change	no_change	no_change	no_change	no_change
ENSMUSG00000022677.15	Fopnl	no_change	no_change	no_change	no_change	no_change	no_change
ENSMUSG00000022678.16	Nde1	no_change	no_change	no_change	no_change	no_change	no_change
ENSMUSG00000022680.14	Pdxdc1	no_change	no_change	no_change	no_change	no_change	no_change
ENSMUSG00000022682.8	Rrn3	no_change	no_change	no_change	no_change	no_change	no_change
ENSMUSG00000022698.17	Naa50	no_change	no_change	no_change	no_change	no_change	no_change
ENSMUSG00000022702.16	Hira	no_change	no_change	no_change	no_change	no_change	no_change
ENSMUSG00000022704.16	Qtrt2	no_change	no_change	no_change	no_change	no_change	no_change
ENSMUSG00000022710.17	Usp7	no_change	no_change	no_change	no_change	no_change	no_change
ENSMUSG00000022711.16	Pmm2	no_change	no_change	no_change	no_change	no_change	no_change
ENSMUSG00000022721.19	Trmt2a	no_change	no_change	no_change	no_change	no_change	no_change
ENSMUSG00000022723.16	Crybg3	no_change	no_change	no_change	no_change	no_change	no_change
ENSMUSG00000022742.6	Cpox	no_change	no_change	no_change	no_change	no_change	no_change
ENSMUSG00000022744.12	Cldnd1	no_change	no_change	no_change	no_change	no_change	no_change
ENSMUSG00000022747.17	St3gal6	no_change	down	no_change	down	no_change	no_change
ENSMUSG00000022750.18	Klhl22	no_change	down	no_change	no_change	no_change	no_change
ENSMUSG00000022751.9	Nit2	no_change	no_change	no_change	no_change	no_change	no_change
ENSMUSG00000022752.9	Tomm70a	no_change	no_change	no_change	no_change	no_change	no_change
ENSMUSG00000022754.6	Tmem45a	no_change	down	down	down	down	no_change
ENSMUSG00000022757.19	Tfg	no_change	no_change	no_change	no_change	no_change	no_change
ENSMUSG00000022774.13	Ncbp2	no_change	no_change	no_change	no_change	no_change	no_change
ENSMUSG00000022781.8	Pak2	no_change	no_change	no_change	no_change	no_change	no_change
ENSMUSG00000022788.16	Fgd4	down	down	no_change	down	no_change	no_change
ENSMUSG00000022789.15	Dnm1l	no_change	no_change	no_change	no_change	no_change	no_change
ENSMUSG00000022791.19	Tnk2	no_change	no_change	no_change	no_change	no_change	no_change
ENSMUSG00000022792.16	Yars2	no_change	no_change	no_change	no_change	no_change	no_change
ENSMUSG00000022802.2	Lmln	no_change	no_change	no_change	no_change	no_change	no_change
ENSMUSG00000022808.5	Snx4	no_change	no_change	no_change	no_change	no_change	no_change
ENSMUSG00000022811.17	Zfp148	no_change	no_change	no_change	no_change	no_change	no_change
ENSMUSG00000022814.6	Umps	no_change	no_change	no_change	no_change	no_change	no_change
ENSMUSG00000022816.11	Fstl1	no_change	no_change	no_change	no_change	no_change	no_change
ENSMUSG00000022828.10	Gtf2e1	no_change	no_change	no_change	no_change	no_change	no_change
ENSMUSG00000022833.7	Ccdc14	no_change	no_change	no_change	no_change	no_change	no_change
ENSMUSG00000022836.11	Mylk	no_change	down	down	down	down	no_change
ENSMUSG00000022841.15	Ap2m1	no_change	no_change	no_change	no_change	no_change	no_change
ENSMUSG00000022855.9	Senp2	no_change	no_change	no_change	no_change	no_change	no_change
ENSMUSG00000022856.9	Tmem41a	no_change	no_change	no_change	no_change	no_change	no_change
ENSMUSG00000022858.16	Tra2b	no_change	no_change	no_change	down	down	no_change
ENSMUSG00000022864.14	D16Ertd472e	no_change	down	no_change	down	no_change	no_change
ENSMUSG00000022871.13	Fetub	no_change	down	down	down	down	no_change
ENSMUSG00000022881.15	Rfc4	no_change	down	down	down	down	no_change
ENSMUSG00000022887.9	Masp1	no_change	down	down	down	down	no_change
ENSMUSG00000022889.7	Mrpl39	no_change	no_change	no_change	no_change	no_change	no_change
ENSMUSG00000022890.13	Atp5j	no_change	no_change	no_change	no_change	no_change	no_change
ENSMUSG00000022893.14	Adamts1	no_change	no_change	no_change	down	down	no_change
ENSMUSG00000022905.12	Kpna1	no_change	no_change	no_change	no_change	no_change	no_change
ENSMUSG00000022913.16	Psmg1	no_change	no_change	no_change	no_change	no_change	no_change
ENSMUSG00000022940.17	Pigp	no_change	no_change	no_change	no_change	no_change	no_change
ENSMUSG00000022951.16	Rcan1	no_change	no_change	no_change	no_change	no_change	no_change
ENSMUSG00000022960.13	Donson	no_change	no_change	no_change	no_change	down	no_change
ENSMUSG00000022962.15	Gart	no_change	no_change	no_change	no_change	no_change	no_change
ENSMUSG00000022972.10	Cfap298	no_change	no_change	no_change	no_change	no_change	no_change
ENSMUSG00000022978.11	Mis18a	no_change	down	down	down	down	no_change
ENSMUSG00000023004.8	Tuba1b	no_change	down	down	down	down	no_change
ENSMUSG00000023015.14	Racgap1	no_change	down	down	down	down	no_change
ENSMUSG00000023020.3	Cox14	no_change	no_change	no_change	no_change	no_change	no_change
ENSMUSG00000023027.13	Atf1	no_change	no_change	no_change	no_change	no_change	no_change
ENSMUSG00000023044.2	Csad	no_change	no_change	no_change	no_change	no_change	no_change
ENSMUSG00000023046.6	Igfbp6	no_change	no_change	no_change	no_change	no_change	no_change
ENSMUSG00000023064.4	Sncg	no_change	down	no_change	down	no_change	no_change
ENSMUSG00000023066.10	Rttn	no_change	down	down	down	down	no_change
ENSMUSG00000023068.16	Nus1	no_change	no_change	no_change	no_change	no_change	no_change
ENSMUSG00000023072.14	Cep89	no_change	no_change	no_change	no_change	no_change	no_change
ENSMUSG00000023087.15	Noct	no_change	no_change	no_change	no_change	no_change	no_change
ENSMUSG00000023089.12	Ndufa5	no_change	no_change	no_change	no_change	no_change	no_change
ENSMUSG00000023094.14	Msrb2	no_change	no_change	no_change	no_change	down	no_change
ENSMUSG00000023104.9	Rfc2	no_change	down	no_change	down	no_change	no_change
ENSMUSG00000023106.15	Denr	no_change	no_change	no_change	no_change	no_change	no_change
ENSMUSG00000023110.12	Prmt5	no_change	down	no_change	down	no_change	no_change
ENSMUSG00000023147.17	Wrb	no_change	no_change	no_change	no_change	no_change	no_change
ENSMUSG00000023156.4	Rpp14	no_change	no_change	no_change	no_change	no_change	no_change
ENSMUSG00000023191.9	P3h3	no_change	no_change	no_change	no_change	no_change	no_change
ENSMUSG00000023206.16	Il15ra	no_change	no_change	down	down	down	no_change
ENSMUSG00000023224.12	Serping1	down	down	no_change	down	no_change	no_change
ENSMUSG00000023243.9	Kcnk5	no_change	down	down	down	down	no_change
ENSMUSG00000023330.12	Dtwd1	no_change	no_change	no_change	no_change	no_change	no_change
ENSMUSG00000023345.17	Poc1a	no_change	down	down	down	down	no_change
ENSMUSG00000023367.14	Tmem176a	no_change	no_change	no_change	down	down	no_change
ENSMUSG00000023456.15	Tpi1	no_change	no_change	no_change	no_change	no_change	no_change
ENSMUSG00000023505.13	Cdca3	no_change	down	down	down	down	no_change
ENSMUSG00000023571.4	C1qtnf12	no_change	down	down	down	down	no_change
ENSMUSG00000023723.17	Mrps23	no_change	no_change	no_change	no_change	no_change	no_change
ENSMUSG00000023809.10	Rps6ka2	no_change	no_change	no_change	no_change	no_change	no_change
ENSMUSG00000023827.8	Agpat4	no_change	no_change	no_change	no_change	no_change	no_change
ENSMUSG00000023852.14	Chd1	no_change	no_change	no_change	no_change	no_change	no_change
ENSMUSG00000023883.13	Phf10	no_change	no_change	no_change	no_change	no_change	no_change
ENSMUSG00000023885.9	Thbs2	down	down	down	down	down	no_change
ENSMUSG00000023904.10	Hcfc1r1	no_change	no_change	no_change	no_change	no_change	no_change
ENSMUSG00000023905.15	Tnfrsf12a	no_change	no_change	no_change	no_change	no_change	no_change
ENSMUSG00000023906.3	Cldn6	no_change	down	no_change	down	no_change	no_change
ENSMUSG00000023908.8	Pkmyt1	no_change	down	down	down	down	no_change
ENSMUSG00000023909.4	Paqr4	no_change	down	down	down	down	no_change
ENSMUSG00000023919.7	Cenpq	no_change	down	down	down	down	no_change
ENSMUSG00000023932.9	Cdc5l	no_change	no_change	no_change	no_change	no_change	no_change
ENSMUSG00000023940.14	Sgo1	no_change	down	down	down	down	no_change
ENSMUSG00000023942.15	Slc29a1	no_change	down	no_change	down	no_change	no_change
ENSMUSG00000023953.9	Polh	no_change	down	down	down	down	no_change
ENSMUSG00000023963.10	Cyp39a1	down	down	down	down	no_change	no_change
ENSMUSG00000023965.13	Fbxl17	no_change	no_change	no_change	no_change	no_change	no_change
ENSMUSG00000023988.8	Bysl	no_change	no_change	no_change	no_change	no_change	no_change
ENSMUSG00000023990.18	Tfeb	no_change	down	no_change	down	down	no_change
ENSMUSG00000024007.15	Ppil1	no_change	down	down	down	down	no_change
ENSMUSG00000024018.18	Ccdc167	no_change	no_change	no_change	no_change	no_change	no_change
ENSMUSG00000024026.13	Glo1	no_change	no_change	no_change	no_change	no_change	no_change
ENSMUSG00000024033.10	Rsph1	no_change	no_change	no_change	no_change	no_change	no_change
ENSMUSG00000024037.13	Wdr4	no_change	no_change	no_change	no_change	no_change	no_change
ENSMUSG00000024038.17	Ndufv3	no_change	no_change	no_change	no_change	no_change	no_change
ENSMUSG00000024044.19	Epb41l3	no_change	no_change	no_change	no_change	no_change	no_change
ENSMUSG00000024048.15	Myl12a	no_change	no_change	no_change	no_change	no_change	no_change
ENSMUSG00000024053.11	Emilin2	no_change	no_change	no_change	down	down	no_change
ENSMUSG00000024054.14	Smchd1	no_change	no_change	no_change	no_change	no_change	no_change
ENSMUSG00000024056.10	Ndc80	no_change	down	down	down	down	down
ENSMUSG00000024067.14	Dpy30	no_change	no_change	no_change	no_change	no_change	no_change
ENSMUSG00000024069.14	Slc30a6	no_change	no_change	no_change	no_change	no_change	no_change
ENSMUSG00000024081.9	Cebpz	no_change	no_change	no_change	no_change	no_change	no_change
ENSMUSG00000024085.13	Man2a1	no_change	no_change	no_change	down	no_change	no_change
ENSMUSG00000024096.17	Ralbp1	no_change	no_change	no_change	no_change	no_change	no_change
ENSMUSG00000024097.11	Srsf7	no_change	down	no_change	down	down	no_change
ENSMUSG00000024098.6	Twsg1	no_change	no_change	no_change	no_change	no_change	no_change
ENSMUSG00000024099.15	Ndufv2	no_change	no_change	no_change	no_change	no_change	no_change
ENSMUSG00000024109.18	Nrxn1	down	down	down	down	no_change	no_change
ENSMUSG00000024127.15	Prepl	no_change	no_change	no_change	no_change	no_change	no_change
ENSMUSG00000024132.6	Eci1	no_change	no_change	no_change	no_change	no_change	no_change
ENSMUSG00000024135.10	Srbd1	no_change	down	down	down	down	no_change
ENSMUSG00000024142.15	Mlst8	no_change	no_change	no_change	no_change	no_change	no_change
ENSMUSG00000024150.12	Mcfd2	no_change	no_change	no_change	no_change	no_change	no_change
ENSMUSG00000024164.15	C3	no_change	down	down	down	down	no_change
ENSMUSG00000024165.9	Jpt2	no_change	down	down	down	down	no_change
ENSMUSG00000024168.8	Tmem204	no_change	down	down	down	down	no_change
ENSMUSG00000024169.16	Ift140	no_change	down	no_change	no_change	no_change	no_change
ENSMUSG00000024170.15	Telo2	no_change	no_change	no_change	no_change	no_change	no_change
ENSMUSG00000024181.9	Mrpl28	no_change	no_change	no_change	no_change	no_change	no_change
ENSMUSG00000024188.16	Luc7l	no_change	no_change	no_change	no_change	no_change	no_change
ENSMUSG00000024191.15	Bnip1	no_change	no_change	no_change	no_change	no_change	no_change
ENSMUSG00000024208.16	Uqcc2	no_change	no_change	no_change	no_change	no_change	no_change
ENSMUSG00000024212.9	Mllt1	no_change	no_change	no_change	no_change	no_change	no_change
ENSMUSG00000024213.14	Nudt3	no_change	no_change	no_change	no_change	no_change	no_change
ENSMUSG00000024217.10	Snrpc	no_change	no_change	no_change	no_change	no_change	no_change
ENSMUSG00000024218.13	Taf11	no_change	no_change	no_change	no_change	no_change	no_change
ENSMUSG00000024220.14	Zfp523	no_change	no_change	no_change	no_change	no_change	no_change
ENSMUSG00000024222.17	Fkbp5	no_change	down	down	down	down	no_change
ENSMUSG00000024231.15	Cul2	no_change	no_change	no_change	no_change	no_change	no_change
ENSMUSG00000024232.2	Bambi	no_change	no_change	no_change	down	down	no_change
ENSMUSG00000024234.7	Mtpap	no_change	no_change	no_change	no_change	no_change	no_change
ENSMUSG00000024253.9	Dync2li1	no_change	no_change	no_change	no_change	no_change	no_change
ENSMUSG00000024258.4	Polr2d	no_change	no_change	no_change	down	no_change	no_change
ENSMUSG00000024268.16	Celf4	no_change	no_change	no_change	no_change	no_change	no_change
ENSMUSG00000024269.11	Tpgs2	no_change	down	no_change	down	no_change	no_change
ENSMUSG00000024273.8	2700062C07Rik	no_change	no_change	no_change	no_change	no_change	no_change
ENSMUSG00000024301.10	Kifc5b	no_change	down	down	down	down	no_change
ENSMUSG00000024309.15	Pfdn6	no_change	no_change	no_change	no_change	no_change	no_change
ENSMUSG00000024312.10	Wdr46	no_change	no_change	no_change	no_change	no_change	no_change
ENSMUSG00000024319.18	Vps52	no_change	no_change	no_change	no_change	no_change	no_change
ENSMUSG00000024327.16	Slc39a7	no_change	no_change	no_change	down	down	no_change
ENSMUSG00000024346.6	Pfdn1	no_change	no_change	no_change	no_change	no_change	no_change
ENSMUSG00000024352.12	Spata24	no_change	no_change	no_change	down	down	no_change
ENSMUSG00000024369.16	Nelfe	no_change	no_change	no_change	no_change	no_change	no_change
ENSMUSG00000024370.17	Cdc23	no_change	no_change	no_change	down	no_change	no_change
ENSMUSG00000024379.4	Tslp	no_change	down	down	down	down	down
ENSMUSG00000024387.13	Csnk2b	no_change	no_change	no_change	no_change	no_change	no_change
ENSMUSG00000024393.14	Prrc2a	no_change	no_change	no_change	no_change	no_change	no_change
ENSMUSG00000024400.16	Wdr33	no_change	no_change	no_change	no_change	no_change	no_change
ENSMUSG00000024404.7	Riok3	no_change	no_change	no_change	no_change	no_change	no_change
ENSMUSG00000024424.15	Ttc39c	no_change	no_change	no_change	no_change	no_change	no_change
ENSMUSG00000024427.7	Spry4	no_change	no_change	no_change	no_change	no_change	no_change
ENSMUSG00000024429.9	Gnl1	no_change	no_change	no_change	no_change	no_change	no_change
ENSMUSG00000024431.15	Nr3c1	no_change	no_change	no_change	no_change	no_change	no_change
ENSMUSG00000024451.9	Arap3	down	down	down	down	down	no_change
ENSMUSG00000024454.16	Hdac3	no_change	no_change	no_change	no_change	no_change	no_change
ENSMUSG00000024474.7	Ik	no_change	no_change	no_change	no_change	no_change	no_change
ENSMUSG00000024486.6	Hbegf	no_change	down	no_change	no_change	no_change	no_change
ENSMUSG00000024487.5	Yipf5	no_change	no_change	no_change	no_change	no_change	no_change
ENSMUSG00000024493.9	Lars	no_change	no_change	no_change	no_change	no_change	no_change
ENSMUSG00000024498.16	Tcerg1	no_change	no_change	no_change	no_change	no_change	no_change
ENSMUSG00000024507.6	Hsd17b4	no_change	no_change	no_change	no_change	no_change	no_change
ENSMUSG00000024516.13	Sec11c	no_change	no_change	no_change	no_change	no_change	no_change
ENSMUSG00000024525.7	Impa2	no_change	down	down	down	down	no_change
ENSMUSG00000024529.14	Lox	no_change	no_change	no_change	down	down	no_change
ENSMUSG00000024533.17	Spire1	no_change	no_change	no_change	no_change	no_change	no_change
ENSMUSG00000024537.5	Psmg2	no_change	no_change	no_change	no_change	no_change	no_change
ENSMUSG00000024538.8	Ppic	no_change	no_change	no_change	down	down	no_change
ENSMUSG00000024539.17	Ptpn2	no_change	no_change	no_change	no_change	no_change	no_change
ENSMUSG00000024542.9	Cep192	no_change	down	no_change	down	down	no_change
ENSMUSG00000024556.4	Me2	no_change	no_change	no_change	no_change	no_change	no_change
ENSMUSG00000024576.14	Csnk1a1	no_change	no_change	no_change	no_change	no_change	no_change
ENSMUSG00000024583.3	Txnl1	no_change	no_change	no_change	no_change	no_change	no_change
ENSMUSG00000024590.8	Lmnb1	no_change	down	down	down	down	no_change
ENSMUSG00000024592.15	C330018D20Rik	no_change	no_change	no_change	no_change	no_change	no_change
ENSMUSG00000024594.9	Prrc1	no_change	no_change	no_change	no_change	no_change	no_change
ENSMUSG00000024604.7	Rbm22	no_change	no_change	no_change	no_change	no_change	no_change
ENSMUSG00000024613.16	Tcof1	no_change	down	no_change	no_change	no_change	no_change
ENSMUSG00000024617.16	Camk2a	no_change	no_change	no_change	down	no_change	no_change
ENSMUSG00000024620.11	Pdgfrb	no_change	down	no_change	down	no_change	no_change
ENSMUSG00000024639.5	Gnaq	no_change	no_change	no_change	no_change	no_change	no_change
ENSMUSG00000024640.9	Psat1	no_change	down	no_change	down	no_change	no_change
ENSMUSG00000024642.17	Tle4	no_change	no_change	no_change	no_change	no_change	no_change
ENSMUSG00000024645.5	Timm21	no_change	no_change	no_change	no_change	no_change	no_change
ENSMUSG00000024654.8	Asrgl1	no_change	no_change	no_change	no_change	no_change	no_change
ENSMUSG00000024659.15	Anxa1	no_change	down	down	down	down	no_change
ENSMUSG00000024660.9	Incenp	no_change	down	down	down	down	no_change
ENSMUSG00000024666.6	Tmem138	no_change	no_change	no_change	no_change	no_change	no_change
ENSMUSG00000024667.12	Tmem216	no_change	no_change	no_change	no_change	no_change	no_change
ENSMUSG00000024668.8	Sdhaf2	no_change	no_change	no_change	no_change	no_change	no_change
ENSMUSG00000024687.11	Osbp	no_change	no_change	no_change	no_change	no_change	no_change
ENSMUSG00000024691.13	Fam111a	no_change	down	down	down	down	no_change
ENSMUSG00000024696.9	Lpxn	down	down	no_change	down	no_change	no_change
ENSMUSG00000024726.10	Carnmt1	no_change	no_change	no_change	no_change	no_change	no_change
ENSMUSG00000024727.9	Trpm6	down	down	no_change	down	down	no_change
ENSMUSG00000024735.13	Prpf19	no_change	no_change	no_change	no_change	no_change	no_change
ENSMUSG00000024742.15	Fen1	no_change	down	down	down	down	no_change
ENSMUSG00000024747.3	Aldh1a7	no_change	down	down	down	down	no_change
ENSMUSG00000024759.14	Atl3	no_change	no_change	no_change	no_change	no_change	no_change
ENSMUSG00000024772.9	Ehd1	no_change	no_change	no_change	no_change	no_change	no_change
ENSMUSG00000024776.17	Stambpl1	no_change	down	down	down	down	no_change
ENSMUSG00000024785.7	Rcl1	no_change	down	no_change	down	no_change	no_change
ENSMUSG00000024787.14	Snx15	no_change	no_change	no_change	no_change	no_change	no_change
ENSMUSG00000024790.8	Sac3d1	no_change	no_change	no_change	no_change	no_change	no_change
ENSMUSG00000024791.10	Cdca5	no_change	down	down	down	down	no_change
ENSMUSG00000024795.11	Kif20b	no_change	down	down	down	down	no_change
ENSMUSG00000024800.8	Rpp30	no_change	no_change	no_change	no_change	no_change	no_change
ENSMUSG00000024803.9	Ankrd1	no_change	no_change	no_change	no_change	no_change	no_change
ENSMUSG00000024805.16	Pcgf5	no_change	no_change	no_change	no_change	no_change	no_change
ENSMUSG00000024807.18	Syvn1	no_change	no_change	no_change	down	no_change	no_change
ENSMUSG00000024812.11	Tjp2	no_change	no_change	no_change	no_change	no_change	no_change
ENSMUSG00000024833.15	Pola2	no_change	down	down	down	down	no_change
ENSMUSG00000024841.8	Eif1ad	no_change	no_change	down	no_change	no_change	no_change
ENSMUSG00000024844.15	Banf1	no_change	no_change	no_change	no_change	no_change	no_change
ENSMUSG00000024845.17	Tmem134	no_change	no_change	no_change	no_change	no_change	no_change
ENSMUSG00000024854.4	Pold4	no_change	no_change	no_change	no_change	no_change	no_change
ENSMUSG00000024866.10	Acy3	no_change	no_change	down	no_change	no_change	no_change
ENSMUSG00000024873.7	Cnih2	no_change	no_change	down	no_change	no_change	no_change
ENSMUSG00000024878.9	Cbwd1	no_change	no_change	no_change	no_change	no_change	no_change
ENSMUSG00000024883.8	Rin1	no_change	no_change	no_change	no_change	no_change	no_change
ENSMUSG00000024885.9	Aldh3b1	no_change	no_change	no_change	no_change	no_change	no_change
ENSMUSG00000024887.10	Asah2	no_change	no_change	no_change	no_change	no_change	no_change
ENSMUSG00000024891.6	Slc29a2	no_change	no_change	no_change	no_change	no_change	no_change
ENSMUSG00000024902.5	Mrpl11	no_change	no_change	no_change	no_change	no_change	no_change
ENSMUSG00000024908.15	Ppp6r3	no_change	no_change	no_change	no_change	no_change	no_change
ENSMUSG00000024909.15	Efemp2	no_change	no_change	no_change	no_change	no_change	no_change
ENSMUSG00000024913.16	Lrp5	no_change	no_change	no_change	no_change	no_change	no_change
ENSMUSG00000024914.16	Drap1	no_change	no_change	no_change	no_change	no_change	no_change
ENSMUSG00000024921.17	Smarca2	no_change	no_change	no_change	down	no_change	no_change
ENSMUSG00000024925.11	Rnaseh2c	no_change	down	no_change	down	no_change	no_change
ENSMUSG00000024940.11	Ltbp3	no_change	no_change	no_change	no_change	no_change	no_change
ENSMUSG00000024943.9	Smc5	no_change	no_change	no_change	no_change	no_change	no_change
ENSMUSG00000024947.17	Men1	no_change	no_change	no_change	no_change	no_change	no_change
ENSMUSG00000024949.17	Sf1	no_change	no_change	no_change	no_change	no_change	no_change
ENSMUSG00000024952.13	Rps6ka4	no_change	no_change	no_change	no_change	no_change	no_change
ENSMUSG00000024953.17	Prdx5	no_change	no_change	no_change	no_change	no_change	no_change
ENSMUSG00000024960.9	Plcb3	no_change	no_change	no_change	no_change	no_change	no_change
ENSMUSG00000024968.14	Rcor2	no_change	no_change	no_change	no_change	no_change	no_change
ENSMUSG00000024974.10	Smc3	no_change	no_change	no_change	down	no_change	no_change
ENSMUSG00000024978.11	Gpam	no_change	no_change	no_change	no_change	no_change	no_change
ENSMUSG00000024982.10	Zdhhc6	no_change	no_change	no_change	no_change	no_change	no_change
ENSMUSG00000024989.15	Cep55	no_change	down	down	down	down	down
ENSMUSG00000024993.15	Fam45a	no_change	no_change	no_change	no_change	no_change	no_change
ENSMUSG00000024997.7	Prdx3	no_change	no_change	no_change	no_change	no_change	no_change
ENSMUSG00000024999.7	Noc3l	no_change	no_change	no_change	no_change	no_change	no_change
ENSMUSG00000025001.11	Hells	no_change	down	down	down	down	no_change
ENSMUSG00000025007.13	Aldh18a1	no_change	no_change	down	no_change	down	no_change
ENSMUSG00000025016.11	Tm9sf3	no_change	no_change	no_change	no_change	no_change	no_change
ENSMUSG00000025035.9	Arl3	no_change	no_change	no_change	no_change	no_change	no_change
ENSMUSG00000025036.7	Sfxn2	no_change	no_change	no_change	no_change	no_change	no_change
ENSMUSG00000025049.6	Taf5	no_change	no_change	no_change	no_change	no_change	no_change
ENSMUSG00000025069.15	Gsto2	no_change	no_change	no_change	no_change	no_change	no_change
ENSMUSG00000025077.13	Dclre1a	no_change	no_change	no_change	no_change	no_change	no_change
ENSMUSG00000025086.13	Trub1	no_change	down	no_change	no_change	no_change	no_change
ENSMUSG00000025094.8	Slc18a2	no_change	no_change	no_change	no_change	no_change	no_change
ENSMUSG00000025102.14	3110040N11Rik	no_change	no_change	no_change	no_change	no_change	no_change
ENSMUSG00000025128.7	Bhlhe22	no_change	no_change	no_change	no_change	no_change	no_change
ENSMUSG00000025134.2	Alyref	no_change	no_change	no_change	down	down	no_change
ENSMUSG00000025135.12	Anapc11	no_change	no_change	no_change	no_change	no_change	no_change
ENSMUSG00000025144.17	Cenpx	no_change	no_change	down	down	down	no_change
ENSMUSG00000025145.13	Lrrc45	no_change	no_change	no_change	no_change	no_change	no_change
ENSMUSG00000025147.7	Mob2	no_change	no_change	no_change	no_change	no_change	no_change
ENSMUSG00000025154.15	Arhgap19	no_change	down	down	down	down	no_change
ENSMUSG00000025155.15	Dus1l	no_change	no_change	no_change	no_change	no_change	no_change
ENSMUSG00000025156.17	Gps1	no_change	no_change	no_change	no_change	no_change	no_change
ENSMUSG00000025157.8	Zdhhc16	no_change	no_change	no_change	no_change	no_change	no_change
ENSMUSG00000025158.7	Rfng	no_change	no_change	no_change	no_change	no_change	no_change
ENSMUSG00000025173.13	Wdr45b	no_change	no_change	no_change	no_change	no_change	no_change
ENSMUSG00000025190.13	Got1	no_change	no_change	no_change	no_change	no_change	no_change
ENSMUSG00000025193.14	Cutc	no_change	no_change	no_change	no_change	no_change	no_change
ENSMUSG00000025195.9	Dnmbp	no_change	no_change	no_change	no_change	no_change	no_change
ENSMUSG00000025198.16	Erlin1	no_change	no_change	no_change	down	no_change	no_change
ENSMUSG00000025200.7	Cwf19l1	no_change	no_change	no_change	no_change	no_change	no_change
ENSMUSG00000025204.10	Ndufb8	no_change	no_change	no_change	no_change	no_change	no_change
ENSMUSG00000025209.5	Twnk	no_change	no_change	no_change	no_change	no_change	no_change
ENSMUSG00000025213.11	Kazald1	down	down	no_change	down	no_change	no_change
ENSMUSG00000025218.6	Poll	no_change	no_change	no_change	no_change	no_change	no_change
ENSMUSG00000025224.16	Gbf1	no_change	no_change	no_change	no_change	no_change	no_change
ENSMUSG00000025231.17	Sufu	no_change	no_change	no_change	no_change	no_change	no_change
ENSMUSG00000025235.8	Bbs4	no_change	no_change	no_change	no_change	no_change	no_change
ENSMUSG00000025236.11	Adpgk	no_change	no_change	no_change	no_change	no_change	no_change
ENSMUSG00000025241.16	Fyco1	no_change	no_change	no_change	no_change	no_change	no_change
ENSMUSG00000025245.14	Lztfl1	no_change	no_change	no_change	no_change	no_change	no_change
ENSMUSG00000025257.5	Ribc1	no_change	down	no_change	no_change	no_change	no_change
ENSMUSG00000025260.10	Hsd17b10	no_change	no_change	no_change	no_change	no_change	no_change
ENSMUSG00000025264.12	Tsr2	no_change	down	down	down	down	no_change
ENSMUSG00000025265.14	Fgd1	no_change	no_change	no_change	no_change	no_change	no_change
ENSMUSG00000025268.15	Maged2	no_change	down	no_change	no_change	no_change	no_change
ENSMUSG00000025269.16	Apex2	no_change	no_change	no_change	no_change	no_change	no_change
ENSMUSG00000025271.13	Pfkfb1	no_change	down	no_change	no_change	no_change	no_change
ENSMUSG00000025277.14	Abhd6	no_change	no_change	no_change	no_change	no_change	no_change
ENSMUSG00000025289.15	Prdx4	no_change	no_change	no_change	no_change	no_change	no_change
ENSMUSG00000025324.8	Atp10a	down	down	no_change	down	down	no_change
ENSMUSG00000025326.12	Ube3a	no_change	no_change	no_change	no_change	no_change	no_change
ENSMUSG00000025337.10	Sbds	no_change	no_change	no_change	no_change	no_change	no_change
ENSMUSG00000025355.7	Mmp19	no_change	down	no_change	down	down	no_change
ENSMUSG00000025358.16	Cdk2	no_change	no_change	no_change	no_change	no_change	no_change
ENSMUSG00000025364.13	Pa2g4	no_change	down	no_change	no_change	no_change	no_change
ENSMUSG00000025371.12	Chmp6	no_change	no_change	no_change	no_change	no_change	no_change
ENSMUSG00000025372.16	Baiap2	no_change	no_change	no_change	no_change	no_change	no_change
ENSMUSG00000025393.12	Atp5b	no_change	no_change	no_change	no_change	no_change	no_change
ENSMUSG00000025395.14	Prim1	no_change	down	down	down	down	no_change
ENSMUSG00000025403.5	Shmt2	no_change	no_change	no_change	no_change	no_change	no_change
ENSMUSG00000025420.13	Katnal2	no_change	no_change	no_change	down	no_change	no_change
ENSMUSG00000025428.15	Atp5a1	no_change	no_change	no_change	no_change	no_change	no_change
ENSMUSG00000025429.9	Pstpip2	down	down	no_change	down	down	no_change
ENSMUSG00000025436.12	Atp23	no_change	down	no_change	down	no_change	no_change
ENSMUSG00000025439.5	Clns1a	no_change	no_change	no_change	no_change	no_change	no_change
ENSMUSG00000025465.13	Echs1	no_change	no_change	no_change	no_change	no_change	no_change
ENSMUSG00000025473.16	Adam8	no_change	down	down	down	down	no_change
ENSMUSG00000025474.9	Tubgcp2	no_change	no_change	no_change	no_change	no_change	no_change
ENSMUSG00000025486.17	Sirt3	no_change	no_change	no_change	no_change	no_change	no_change
ENSMUSG00000025487.15	Psmd13	no_change	no_change	no_change	no_change	no_change	no_change
ENSMUSG00000025491.14	Ifitm1	down	down	down	down	down	no_change
ENSMUSG00000025492.6	Ifitm3	no_change	down	no_change	down	down	no_change
ENSMUSG00000025494.8	Sigirr	no_change	down	down	down	no_change	no_change
ENSMUSG00000025495.15	Ptdss2	no_change	no_change	no_change	no_change	no_change	no_change
ENSMUSG00000025525.12	Apool	no_change	no_change	no_change	no_change	no_change	no_change
ENSMUSG00000025532.13	Crcp	no_change	no_change	no_change	no_change	no_change	no_change
ENSMUSG00000025538.15	Sumf2	no_change	no_change	no_change	no_change	no_change	no_change
ENSMUSG00000025545.10	Clybl	no_change	no_change	no_change	no_change	no_change	no_change
ENSMUSG00000025574.13	Tk1	no_change	down	down	down	down	no_change
ENSMUSG00000025577.7	Cbx2	no_change	no_change	no_change	no_change	no_change	no_change
ENSMUSG00000025580.15	Eif4a3	no_change	no_change	no_change	no_change	no_change	no_change
ENSMUSG00000025582.4	Nptx1	no_change	no_change	no_change	no_change	no_change	no_change
ENSMUSG00000025583.15	Rptor	no_change	no_change	no_change	no_change	no_change	no_change
ENSMUSG00000025591.6	Tma16	no_change	no_change	no_change	no_change	no_change	no_change
ENSMUSG00000025613.13	Cct8	no_change	no_change	no_change	no_change	no_change	no_change
ENSMUSG00000025626.16	Phf6	no_change	no_change	no_change	no_change	no_change	no_change
ENSMUSG00000025630.8	Hprt	no_change	no_change	no_change	no_change	no_change	no_change
ENSMUSG00000025646.9	Atrip	no_change	no_change	no_change	no_change	no_change	no_change
ENSMUSG00000025651.14	Uqcrc1	no_change	no_change	no_change	no_change	no_change	no_change
ENSMUSG00000025656.17	Arhgef9	no_change	no_change	no_change	down	no_change	no_change
ENSMUSG00000025724.12	Sec11a	no_change	no_change	no_change	no_change	no_change	no_change
ENSMUSG00000025731.16	Mettl26	no_change	no_change	no_change	down	no_change	no_change
ENSMUSG00000025732.6	Mcrip2	no_change	down	down	no_change	down	no_change
ENSMUSG00000025733.17	Rhot2	no_change	no_change	no_change	no_change	no_change	no_change
ENSMUSG00000025736.15	Jmjd8	no_change	no_change	no_change	no_change	no_change	no_change
ENSMUSG00000025745.12	Hadha	no_change	no_change	no_change	no_change	no_change	no_change
ENSMUSG00000025746.11	Il6	up	no_change	down	down	down	no_change
ENSMUSG00000025747.12	Tyms	no_change	down	down	down	down	no_change
ENSMUSG00000025758.10	Plk4	no_change	down	down	down	down	no_change
ENSMUSG00000025766.14	D3Ertd751e	no_change	down	no_change	no_change	no_change	no_change
ENSMUSG00000025781.14	Atp5c1	no_change	no_change	no_change	no_change	no_change	no_change
ENSMUSG00000025785.5	Exosc7	no_change	no_change	no_change	no_change	no_change	no_change
ENSMUSG00000025790.14	Slco3a1	no_change	no_change	no_change	no_change	down	no_change
ENSMUSG00000025792.9	Slc25a10	no_change	no_change	no_change	no_change	no_change	no_change
ENSMUSG00000025810.9	Nrp1	no_change	down	down	down	no_change	no_change
ENSMUSG00000025817.12	Nudt5	no_change	no_change	no_change	no_change	no_change	no_change
ENSMUSG00000025825.12	Iscu	no_change	no_change	no_change	no_change	no_change	no_change
ENSMUSG00000025855.13	Prkar1b	no_change	no_change	no_change	no_change	no_change	no_change
ENSMUSG00000025858.12	Get4	no_change	no_change	no_change	no_change	no_change	no_change
ENSMUSG00000025867.8	Cplx2	no_change	no_change	no_change	no_change	no_change	no_change
ENSMUSG00000025869.11	Nop16	no_change	down	down	down	no_change	no_change
ENSMUSG00000025872.5	Thoc3	no_change	no_change	no_change	no_change	no_change	no_change
ENSMUSG00000025873.16	Faf2	no_change	no_change	no_change	no_change	no_change	no_change
ENSMUSG00000025878.16	Uimc1	no_change	no_change	no_change	no_change	no_change	no_change
ENSMUSG00000025894.11	Aasdhppt	no_change	no_change	no_change	no_change	no_change	no_change
ENSMUSG00000025898.6	Cwf19l2	no_change	no_change	no_change	no_change	no_change	no_change
ENSMUSG00000025899.14	Alkbh8	no_change	no_change	no_change	no_change	no_change	no_change
ENSMUSG00000025903.14	Lypla1	no_change	no_change	no_change	no_change	no_change	no_change
ENSMUSG00000025912.16	Mybl1	no_change	down	down	down	down	no_change
ENSMUSG00000025917.9	Cops5	no_change	no_change	no_change	no_change	no_change	no_change
ENSMUSG00000025925.14	Terf1	no_change	down	down	down	down	no_change
ENSMUSG00000025935.10	Tram1	no_change	no_change	no_change	no_change	no_change	no_change
ENSMUSG00000025937.6	Lactb2	no_change	no_change	no_change	no_change	no_change	no_change
ENSMUSG00000025938.16	Slco5a1	no_change	down	no_change	down	no_change	no_change
ENSMUSG00000025940.6	Tmem70	no_change	no_change	no_change	no_change	no_change	no_change
ENSMUSG00000025956.10	Mettl21a	no_change	no_change	no_change	no_change	no_change	no_change
ENSMUSG00000025968.16	Ndufs1	no_change	no_change	no_change	no_change	no_change	no_change
ENSMUSG00000025971.6	Maip1	no_change	no_change	no_change	no_change	no_change	no_change
ENSMUSG00000025979.13	Mob4	no_change	no_change	no_change	no_change	no_change	no_change
ENSMUSG00000025983.11	Ccdc150	down	down	no_change	down	no_change	no_change
ENSMUSG00000025995.16	Wdr75	no_change	no_change	no_change	no_change	no_change	no_change
ENSMUSG00000025997.13	Ikzf2	no_change	down	down	down	down	no_change
ENSMUSG00000026019.15	Wdr12	no_change	no_change	no_change	no_change	no_change	no_change
ENSMUSG00000026020.9	Nop58	no_change	down	down	down	down	no_change
ENSMUSG00000026021.15	Sumo1	no_change	no_change	no_change	no_change	no_change	no_change
ENSMUSG00000026027.13	Stradb	no_change	no_change	no_change	no_change	no_change	no_change
ENSMUSG00000026028.12	Trak2	no_change	no_change	no_change	down	no_change	no_change
ENSMUSG00000026029.14	Casp8	no_change	no_change	no_change	no_change	no_change	no_change
ENSMUSG00000026032.8	Ndufb3	no_change	no_change	no_change	no_change	no_change	no_change
ENSMUSG00000026036.17	Nif3l1	no_change	no_change	no_change	no_change	no_change	no_change
ENSMUSG00000026037.14	Orc2	no_change	down	down	down	down	no_change
ENSMUSG00000026039.9	Sgo2a	no_change	down	down	down	down	no_change
ENSMUSG00000026043.18	Col3a1	down	down	down	down	down	no_change
ENSMUSG00000026047.13	Poglut2	no_change	no_change	no_change	no_change	no_change	no_change
ENSMUSG00000026049.11	Tex30	no_change	down	down	down	down	no_change
ENSMUSG00000026069.15	Il1rl1	no_change	no_change	no_change	no_change	no_change	no_change
ENSMUSG00000026072.12	Il1r1	no_change	down	no_change	down	no_change	no_change
ENSMUSG00000026078.10	Pdcl3	no_change	no_change	no_change	no_change	no_change	no_change
ENSMUSG00000026083.12	Eif5b	no_change	no_change	no_change	no_change	no_change	no_change
ENSMUSG00000026088.15	Mitd1	no_change	no_change	no_change	no_change	no_change	no_change
ENSMUSG00000026094.14	Stk17b	no_change	down	no_change	down	no_change	no_change
ENSMUSG00000026102.9	Inpp1	no_change	no_change	no_change	no_change	no_change	no_change
ENSMUSG00000026103.14	Gls	no_change	no_change	no_change	no_change	no_change	no_change
ENSMUSG00000026134.11	Prim2	no_change	down	down	down	down	no_change
ENSMUSG00000026154.4	Sdhaf4	no_change	no_change	no_change	no_change	no_change	no_change
ENSMUSG00000026172.12	Bcs1l	no_change	no_change	no_change	no_change	no_change	no_change
ENSMUSG00000026174.9	Cnot9	no_change	no_change	no_change	no_change	no_change	no_change
ENSMUSG00000026181.13	Ppm1f	no_change	no_change	no_change	no_change	no_change	no_change
ENSMUSG00000026185.8	Igfbp5	no_change	down	down	no_change	no_change	no_change
ENSMUSG00000026187.9	Xrcc5	no_change	no_change	no_change	no_change	no_change	no_change
ENSMUSG00000026189.13	Pecr	no_change	no_change	no_change	no_change	no_change	no_change
ENSMUSG00000026196.7	Bard1	no_change	down	down	down	down	no_change
ENSMUSG00000026204.15	Ptprn	no_change	down	no_change	no_change	no_change	no_change
ENSMUSG00000026229.17	Psmd1	no_change	no_change	no_change	no_change	no_change	no_change
ENSMUSG00000026234.12	Ncl	no_change	no_change	no_change	no_change	no_change	no_change
ENSMUSG00000026238.14	Ptma	no_change	no_change	no_change	no_change	no_change	no_change
ENSMUSG00000026239.14	Pde6d	no_change	no_change	no_change	no_change	no_change	no_change
ENSMUSG00000026241.5	Nppc	down	down	no_change	down	no_change	no_change
ENSMUSG00000026245.16	Farsb	no_change	no_change	no_change	no_change	no_change	no_change
ENSMUSG00000026259.14	Ngef	no_change	down	no_change	down	no_change	no_change
ENSMUSG00000026274.11	Pask	no_change	down	down	down	down	no_change
ENSMUSG00000026275.13	Ppp1r7	no_change	no_change	no_change	no_change	no_change	no_change
ENSMUSG00000026277.14	Stk25	no_change	no_change	no_change	no_change	no_change	no_change
ENSMUSG00000026278.14	Bok	no_change	no_change	down	no_change	down	no_change
ENSMUSG00000026280.17	Atg4b	no_change	no_change	no_change	no_change	no_change	no_change
ENSMUSG00000026281.15	Dtymk	no_change	down	down	down	down	no_change
ENSMUSG00000026313.16	Hdac4	no_change	no_change	no_change	no_change	no_change	no_change
ENSMUSG00000026335.16	Pam	no_change	down	no_change	down	down	no_change
ENSMUSG00000026355.11	Mcm6	no_change	down	down	down	down	no_change
ENSMUSG00000026356.15	Dars	no_change	no_change	no_change	no_change	no_change	no_change
ENSMUSG00000026360.9	Rgs2	no_change	down	no_change	down	no_change	no_change
ENSMUSG00000026361.9	Cdc73	no_change	no_change	no_change	no_change	no_change	no_change
ENSMUSG00000026365.15	Cfh	no_change	down	down	down	down	no_change
ENSMUSG00000026374.14	Tsn	no_change	no_change	no_change	no_change	no_change	no_change
ENSMUSG00000026377.12	Nifk	no_change	down	no_change	no_change	no_change	no_change
ENSMUSG00000026388.15	3110009E18Rik	no_change	no_change	no_change	no_change	no_change	no_change
ENSMUSG00000026393.10	Nek7	no_change	no_change	no_change	down	no_change	no_change
ENSMUSG00000026411.17	Tmem9	no_change	no_change	no_change	no_change	no_change	no_change
ENSMUSG00000026421.14	Csrp1	no_change	no_change	no_change	no_change	down	no_change
ENSMUSG00000026427.16	Eif2d	no_change	no_change	no_change	no_change	no_change	no_change
ENSMUSG00000026429.9	Ube2t	no_change	down	down	down	down	no_change
ENSMUSG00000026434.12	Nucks1	no_change	no_change	no_change	no_change	no_change	no_change
ENSMUSG00000026437.11	Cdk18	no_change	no_change	no_change	no_change	no_change	no_change
ENSMUSG00000026439.14	Rbbp5	no_change	no_change	no_change	no_change	no_change	no_change
ENSMUSG00000026455.14	Klhl12	no_change	no_change	no_change	no_change	no_change	no_change
ENSMUSG00000026458.13	Ppfia4	no_change	no_change	no_change	no_change	no_change	no_change
ENSMUSG00000026463.17	Atp2b4	down	down	down	down	down	no_change
ENSMUSG00000026471.14	Mr1	no_change	no_change	no_change	no_change	no_change	no_change
ENSMUSG00000026478.14	Lamc1	no_change	no_change	no_change	no_change	no_change	no_change
ENSMUSG00000026479.13	Lamc2	no_change	no_change	no_change	no_change	no_change	no_change
ENSMUSG00000026484.13	Rnf2	no_change	no_change	no_change	no_change	no_change	no_change
ENSMUSG00000026491.13	Ahctf1	no_change	no_change	no_change	no_change	no_change	no_change
ENSMUSG00000026492.11	Tfb2m	no_change	no_change	no_change	no_change	no_change	no_change
ENSMUSG00000026496.11	Parp1	no_change	no_change	no_change	no_change	no_change	no_change
ENSMUSG00000026502.13	Desi2	no_change	no_change	no_change	no_change	no_change	no_change
ENSMUSG00000026504.17	Sdccag8	no_change	no_change	no_change	no_change	no_change	no_change
ENSMUSG00000026511.7	Srp9	no_change	no_change	no_change	no_change	no_change	no_change
ENSMUSG00000026516.8	Nvl	no_change	no_change	no_change	no_change	no_change	no_change
ENSMUSG00000026519.16	Tmem63a	no_change	no_change	no_change	down	no_change	no_change
ENSMUSG00000026520.8	Pycr2	no_change	down	down	down	down	no_change
ENSMUSG00000026526.14	Fh1	no_change	no_change	no_change	no_change	no_change	no_change
ENSMUSG00000026544.6	Dusp23	no_change	no_change	no_change	no_change	no_change	no_change
ENSMUSG00000026547.15	Tagln2	no_change	no_change	no_change	no_change	no_change	no_change
ENSMUSG00000026558.13	Uck2	no_change	no_change	no_change	no_change	no_change	no_change
ENSMUSG00000026566.15	Mpzl1	no_change	no_change	no_change	no_change	no_change	no_change
ENSMUSG00000026575.15	Nme7	no_change	no_change	no_change	no_change	no_change	no_change
ENSMUSG00000026576.12	Atp1b1	no_change	no_change	no_change	down	down	no_change
ENSMUSG00000026586.16	Prrx1	no_change	down	no_change	down	no_change	no_change
ENSMUSG00000026594.14	Ralgps2	no_change	down	no_change	down	no_change	no_change
ENSMUSG00000026605.14	Cenpf	no_change	down	down	down	down	down
ENSMUSG00000026608.13	Kctd3	no_change	no_change	no_change	no_change	no_change	no_change
ENSMUSG00000026618.11	Iars2	no_change	no_change	no_change	no_change	no_change	no_change
ENSMUSG00000026622.15	Nek2	no_change	down	down	down	down	no_change
ENSMUSG00000026626.11	Ppp2r5a	no_change	no_change	no_change	no_change	no_change	no_change
ENSMUSG00000026632.17	Tatdn3	no_change	no_change	no_change	no_change	no_change	no_change
ENSMUSG00000026637.13	Traf5	no_change	down	no_change	down	no_change	no_change
ENSMUSG00000026643.16	Nmt2	no_change	no_change	no_change	down	no_change	no_change
ENSMUSG00000026646.16	Suv39h2	no_change	down	down	down	down	no_change
ENSMUSG00000026655.15	Fam107b	no_change	no_change	no_change	no_change	no_change	no_change
ENSMUSG00000026659.13	Dusp12	no_change	no_change	no_change	no_change	no_change	no_change
ENSMUSG00000026662.13	Sephs1	no_change	no_change	no_change	no_change	no_change	no_change
ENSMUSG00000026663.6	Atf6	no_change	no_change	no_change	no_change	no_change	no_change
ENSMUSG00000026669.14	Mcm10	no_change	down	down	down	down	no_change
ENSMUSG00000026670.15	Uap1	no_change	no_change	no_change	down	no_change	no_change
ENSMUSG00000026674.9	Ddr2	no_change	no_change	no_change	down	down	no_change
ENSMUSG00000026683.14	Nuf2	no_change	down	down	down	down	down
ENSMUSG00000026688.5	Mgst3	no_change	down	no_change	down	down	no_change
ENSMUSG00000026694.19	Eef1aknmt	no_change	no_change	no_change	no_change	no_change	no_change
ENSMUSG00000026696.15	Vamp4	no_change	no_change	no_change	no_change	no_change	no_change
ENSMUSG00000026705.16	Klhl20	no_change	no_change	no_change	no_change	no_change	no_change
ENSMUSG00000026707.15	Nsun6	no_change	no_change	no_change	no_change	no_change	no_change
ENSMUSG00000026708.16	Cenpl	no_change	down	down	down	down	no_change
ENSMUSG00000026709.10	Dars2	no_change	down	no_change	down	no_change	no_change
ENSMUSG00000026723.10	Trdmt1	no_change	no_change	no_change	down	no_change	no_change
ENSMUSG00000026726.10	Cubn	no_change	no_change	no_change	no_change	no_change	no_change
ENSMUSG00000026728.9	Vim	no_change	no_change	no_change	no_change	no_change	no_change
ENSMUSG00000026730.12	Pter	no_change	down	down	down	down	no_change
ENSMUSG00000026749.11	Nek6	no_change	no_change	no_change	no_change	no_change	no_change
ENSMUSG00000026750.6	Psmb7	no_change	no_change	no_change	no_change	no_change	no_change
ENSMUSG00000026755.14	Arpc5l	no_change	no_change	no_change	no_change	no_change	no_change
ENSMUSG00000026766.16	Mmadhc	no_change	no_change	no_change	no_change	no_change	no_change
ENSMUSG00000026768.10	Itga8	no_change	no_change	no_change	no_change	no_change	no_change
ENSMUSG00000026779.6	Mastl	no_change	down	down	down	down	no_change
ENSMUSG00000026784.14	Pdss1	no_change	down	down	down	down	no_change
ENSMUSG00000026785.14	Pkn3	no_change	down	no_change	down	no_change	no_change
ENSMUSG00000026786.14	Apbb1ip	no_change	down	no_change	down	down	no_change
ENSMUSG00000026787.3	Gad2	down	down	down	down	no_change	no_change
ENSMUSG00000026799.15	Med27	no_change	no_change	no_change	no_change	no_change	no_change
ENSMUSG00000026806.15	Ddx31	no_change	no_change	no_change	no_change	no_change	no_change
ENSMUSG00000026811.18	St6galnac6	no_change	no_change	no_change	no_change	no_change	no_change
ENSMUSG00000026814.16	Eng	no_change	no_change	no_change	no_change	no_change	no_change
ENSMUSG00000026816.14	Gtf3c5	no_change	no_change	no_change	no_change	no_change	no_change
ENSMUSG00000026825.17	Dnm1	no_change	no_change	no_change	down	no_change	no_change
ENSMUSG00000026826.13	Nr4a2	no_change	no_change	no_change	no_change	no_change	no_change
ENSMUSG00000026837.16	Col5a1	no_change	down	no_change	down	down	no_change
ENSMUSG00000026839.17	Upp2	no_change	down	no_change	down	no_change	no_change
ENSMUSG00000026849.18	Tor1a	no_change	no_change	no_change	no_change	no_change	no_change
ENSMUSG00000026856.14	Dolpp1	no_change	no_change	no_change	down	down	no_change
ENSMUSG00000026858.18	Miga2	no_change	no_change	no_change	no_change	no_change	no_change
ENSMUSG00000026864.13	Hspa5	no_change	no_change	no_change	no_change	no_change	no_change
ENSMUSG00000026873.9	Phf19	no_change	down	down	down	down	no_change
ENSMUSG00000026879.14	Gsn	no_change	no_change	no_change	no_change	no_change	no_change
ENSMUSG00000026888.14	Grb14	no_change	down	down	down	down	no_change
ENSMUSG00000026889.12	Rbm18	no_change	no_change	no_change	no_change	no_change	no_change
ENSMUSG00000026890.19	Lhx6	no_change	down	no_change	down	no_change	no_change
ENSMUSG00000026895.7	Ndufa8	no_change	no_change	no_change	no_change	no_change	no_change
ENSMUSG00000026914.15	Psmd14	no_change	no_change	no_change	no_change	no_change	no_change
ENSMUSG00000026917.15	Wdr5	no_change	no_change	no_change	no_change	no_change	no_change
ENSMUSG00000026918.16	Brd3	no_change	no_change	no_change	no_change	no_change	no_change
ENSMUSG00000026921.19	Egfl7	no_change	down	no_change	down	no_change	no_change
ENSMUSG00000026939.12	Tmem141	no_change	no_change	no_change	no_change	no_change	no_change
ENSMUSG00000026942.13	Traf2	no_change	no_change	no_change	no_change	no_change	no_change
ENSMUSG00000026955.13	Sapcd2	no_change	down	down	down	down	down
ENSMUSG00000026960.6	Arl6ip6	no_change	no_change	no_change	down	no_change	no_change
ENSMUSG00000026966.6	Ssna1	no_change	no_change	no_change	no_change	no_change	no_change
ENSMUSG00000026974.11	Zmynd19	no_change	no_change	no_change	no_change	no_change	no_change
ENSMUSG00000026975.10	Dph7	no_change	no_change	no_change	no_change	no_change	no_change
ENSMUSG00000026991.20	Pkp4	no_change	no_change	no_change	no_change	no_change	no_change
ENSMUSG00000026999.14	Nup35	no_change	no_change	no_change	no_change	no_change	no_change
ENSMUSG00000027001.10	Dusp19	no_change	down	no_change	down	no_change	no_change
ENSMUSG00000027006.13	Dnajc10	no_change	no_change	no_change	no_change	no_change	no_change
ENSMUSG00000027010.16	Slc25a12	no_change	no_change	no_change	no_change	no_change	no_change
ENSMUSG00000027018.11	Hat1	no_change	down	down	down	down	no_change
ENSMUSG00000027030.15	Stk39	no_change	no_change	no_change	no_change	no_change	no_change
ENSMUSG00000027035.10	Cers6	no_change	no_change	no_change	no_change	no_change	no_change
ENSMUSG00000027067.16	Ssrp1	no_change	no_change	no_change	no_change	no_change	no_change
ENSMUSG00000027068.6	Dhrs9	no_change	down	down	down	down	no_change
ENSMUSG00000027078.14	Ube2l6	no_change	no_change	no_change	down	down	no_change
ENSMUSG00000027082.15	Tfpi	no_change	no_change	no_change	no_change	no_change	no_change
ENSMUSG00000027091.14	Zc3h15	no_change	no_change	no_change	no_change	no_change	no_change
ENSMUSG00000027099.9	Mtx2	no_change	no_change	no_change	no_change	no_change	no_change
ENSMUSG00000027108.15	Ola1	no_change	no_change	no_change	no_change	no_change	no_change
ENSMUSG00000027109.16	Sp3	no_change	no_change	no_change	no_change	no_change	no_change
ENSMUSG00000027111.16	Itga6	no_change	no_change	no_change	down	no_change	no_change
ENSMUSG00000027115.14	Kif18a	no_change	down	down	down	down	no_change
ENSMUSG00000027122.15	Arl14ep	no_change	no_change	no_change	no_change	no_change	no_change
ENSMUSG00000027133.3	Nop10	no_change	no_change	no_change	no_change	no_change	no_change
ENSMUSG00000027134.4	Lpcat4	no_change	no_change	no_change	no_change	no_change	no_change
ENSMUSG00000027160.16	Ccdc34	no_change	down	down	down	down	no_change
ENSMUSG00000027166.14	Dnajc24	no_change	no_change	no_change	no_change	no_change	no_change
ENSMUSG00000027167.11	Elp4	no_change	down	no_change	down	no_change	no_change
ENSMUSG00000027171.10	Prrg4	no_change	no_change	no_change	no_change	no_change	no_change
ENSMUSG00000027176.8	Cstf3	no_change	no_change	no_change	no_change	no_change	no_change
ENSMUSG00000027185.15	Nat10	no_change	no_change	no_change	no_change	no_change	no_change
ENSMUSG00000027193.12	Api5	no_change	no_change	no_change	no_change	no_change	no_change
ENSMUSG00000027198.16	Ext2	no_change	no_change	no_change	no_change	no_change	no_change
ENSMUSG00000027201.16	Myef2	no_change	no_change	no_change	no_change	no_change	no_change
ENSMUSG00000027203.15	Dut	no_change	down	down	down	down	no_change
ENSMUSG00000027206.13	Cops2	no_change	no_change	no_change	no_change	no_change	no_change
ENSMUSG00000027208.14	Fgf7	no_change	no_change	no_change	no_change	no_change	no_change
ENSMUSG00000027215.13	Cd82	no_change	no_change	no_change	no_change	no_change	no_change
ENSMUSG00000027220.2	Syt13	no_change	down	down	down	down	no_change
ENSMUSG00000027221.5	Chst1	no_change	no_change	no_change	no_change	down	no_change
ENSMUSG00000027236.8	Eif3j1	no_change	no_change	no_change	down	no_change	no_change
ENSMUSG00000027242.14	Wdr76	no_change	down	down	down	down	no_change
ENSMUSG00000027244.14	Atg13	no_change	no_change	no_change	no_change	no_change	no_change
ENSMUSG00000027255.14	Arfgap2	no_change	no_change	no_change	no_change	no_change	no_change
ENSMUSG00000027259.15	Adal	no_change	no_change	no_change	no_change	no_change	no_change
ENSMUSG00000027285.13	Haus2	no_change	no_change	no_change	no_change	no_change	no_change
ENSMUSG00000027293.13	Ehd4	no_change	no_change	down	down	down	no_change
ENSMUSG00000027306.15	Nusap1	no_change	down	down	down	down	down
ENSMUSG00000027323.10	Rad51	no_change	down	down	down	down	down
ENSMUSG00000027324.1	Rpusd2	no_change	no_change	no_change	no_change	no_change	no_change
ENSMUSG00000027326.13	Knl1	no_change	down	down	down	down	down
ENSMUSG00000027329.9	Spef1	no_change	no_change	no_change	no_change	no_change	no_change
ENSMUSG00000027330.16	Cdc25b	no_change	no_change	no_change	no_change	no_change	no_change
ENSMUSG00000027331.15	Knstrn	no_change	down	down	down	down	no_change
ENSMUSG00000027332.11	Ivd	no_change	no_change	no_change	no_change	no_change	no_change
ENSMUSG00000027335.9	Adra1d	no_change	down	down	down	down	no_change
ENSMUSG00000027342.14	Pcna	no_change	no_change	no_change	no_change	no_change	no_change
ENSMUSG00000027349.5	Fam98b	no_change	no_change	no_change	no_change	no_change	no_change
ENSMUSG00000027353.14	Mcm8	no_change	down	down	down	down	no_change
ENSMUSG00000027357.16	Crls1	no_change	no_change	no_change	no_change	no_change	no_change
ENSMUSG00000027361.15	Gabpb1	no_change	no_change	no_change	no_change	no_change	no_change
ENSMUSG00000027367.16	Stard7	no_change	no_change	no_change	no_change	no_change	no_change
ENSMUSG00000027371.10	Fahd2a	no_change	no_change	no_change	no_change	no_change	no_change
ENSMUSG00000027374.12	Mrps5	no_change	no_change	no_change	no_change	no_change	no_change
ENSMUSG00000027379.13	Bub1	no_change	down	down	down	down	down
ENSMUSG00000027384.6	Ndufaf5	no_change	no_change	no_change	no_change	no_change	no_change
ENSMUSG00000027387.11	Zc3h8	no_change	down	no_change	down	no_change	no_change
ENSMUSG00000027395.15	Polr1b	no_change	down	no_change	no_change	no_change	no_change
ENSMUSG00000027404.15	Snrpb	no_change	no_change	no_change	no_change	no_change	no_change
ENSMUSG00000027405.16	Nop56	no_change	down	down	no_change	no_change	no_change
ENSMUSG00000027412.12	Lpin3	no_change	down	down	down	down	no_change
ENSMUSG00000027422.15	Rrbp1	no_change	no_change	no_change	down	no_change	no_change
ENSMUSG00000027423.15	Snx5	no_change	no_change	no_change	no_change	no_change	no_change
ENSMUSG00000027424.11	Mgme1	no_change	down	down	down	down	no_change
ENSMUSG00000027428.9	Rbbp9	no_change	no_change	no_change	no_change	no_change	no_change
ENSMUSG00000027429.16	Sec23b	no_change	no_change	no_change	no_change	no_change	no_change
ENSMUSG00000027430.12	Dtd1	no_change	no_change	no_change	no_change	no_change	no_change
ENSMUSG00000027454.10	Gins1	no_change	down	down	down	down	no_change
ENSMUSG00000027455.16	Nsfl1c	no_change	no_change	no_change	no_change	no_change	no_change
ENSMUSG00000027459.16	Fam110a	no_change	no_change	no_change	no_change	no_change	no_change
ENSMUSG00000027469.16	Tpx2	no_change	down	down	down	down	no_change
ENSMUSG00000027472.14	Pdrg1	no_change	no_change	no_change	no_change	no_change	no_change
ENSMUSG00000027479.14	Mapre1	no_change	no_change	no_change	no_change	no_change	no_change
ENSMUSG00000027487.11	Cdk5rap1	no_change	no_change	no_change	no_change	no_change	no_change
ENSMUSG00000027490.17	E2f1	no_change	no_change	no_change	no_change	no_change	no_change
ENSMUSG00000027496.15	Aurka	no_change	down	down	down	down	no_change
ENSMUSG00000027498.14	Cstf1	no_change	no_change	no_change	no_change	no_change	no_change
ENSMUSG00000027499.12	Pkia	no_change	down	down	down	down	no_change
ENSMUSG00000027540.13	Ptpn1	no_change	no_change	no_change	no_change	no_change	no_change
ENSMUSG00000027544.16	Nfatc2	no_change	down	down	down	down	no_change
ENSMUSG00000027552.14	E2f5	no_change	no_change	no_change	no_change	no_change	no_change
ENSMUSG00000027566.15	Psma7	no_change	no_change	no_change	no_change	no_change	no_change
ENSMUSG00000027573.11	Gid8	no_change	no_change	no_change	no_change	no_change	no_change
ENSMUSG00000027597.15	Ahcy	no_change	no_change	no_change	no_change	no_change	no_change
ENSMUSG00000027598.16	Itch	no_change	no_change	no_change	no_change	no_change	no_change
ENSMUSG00000027599.9	Armc1	no_change	no_change	no_change	no_change	no_change	no_change
ENSMUSG00000027610.17	Gss	no_change	no_change	no_change	no_change	no_change	no_change
ENSMUSG00000027635.15	Dsn1	no_change	down	down	down	no_change	no_change
ENSMUSG00000027639.16	Samhd1	no_change	no_change	no_change	down	no_change	no_change
ENSMUSG00000027641.13	Rbl1	no_change	down	down	down	down	no_change
ENSMUSG00000027649.15	Ctnnbl1	no_change	no_change	no_change	no_change	no_change	no_change
ENSMUSG00000027650.12	Tti1	no_change	no_change	no_change	no_change	no_change	no_change
ENSMUSG00000027651.16	Rprd1b	no_change	no_change	no_change	down	no_change	no_change
ENSMUSG00000027654.2	Fam83d	no_change	down	down	down	down	down
ENSMUSG00000027667.13	Zfp639	no_change	no_change	no_change	no_change	no_change	no_change
ENSMUSG00000027668.13	Mfn1	no_change	no_change	no_change	no_change	no_change	no_change
ENSMUSG00000027669.14	Gnb4	no_change	no_change	no_change	no_change	no_change	no_change
ENSMUSG00000027671.14	Actl6a	no_change	no_change	no_change	no_change	no_change	no_change
ENSMUSG00000027673.12	Ndufb5	no_change	no_change	no_change	no_change	no_change	no_change
ENSMUSG00000027679.13	Dnajc19	no_change	no_change	no_change	no_change	no_change	no_change
ENSMUSG00000027692.16	Tnik	no_change	down	no_change	down	no_change	no_change
ENSMUSG00000027699.19	Ect2	no_change	down	down	down	down	no_change
ENSMUSG00000027708.14	Dcun1d1	no_change	no_change	no_change	no_change	no_change	no_change
ENSMUSG00000027710.14	Acad9	no_change	no_change	no_change	no_change	no_change	no_change
ENSMUSG00000027712.13	Anxa5	no_change	no_change	no_change	no_change	no_change	no_change
ENSMUSG00000027713.6	1810062G17Rik	no_change	down	down	down	down	no_change
ENSMUSG00000027714.11	Exosc9	no_change	no_change	no_change	no_change	no_change	no_change
ENSMUSG00000027715.9	Ccna2	no_change	down	down	down	down	down
ENSMUSG00000027739.9	Rab33b	no_change	no_change	no_change	no_change	no_change	no_change
ENSMUSG00000027746.13	Ufm1	no_change	no_change	no_change	no_change	no_change	no_change
ENSMUSG00000027750.16	Postn	no_change	down	down	down	down	no_change
ENSMUSG00000027752.15	Exosc8	no_change	down	down	down	down	no_change
ENSMUSG00000027763.13	Mbnl1	no_change	no_change	no_change	no_change	no_change	no_change
ENSMUSG00000027778.15	Ift80	no_change	no_change	no_change	no_change	no_change	no_change
ENSMUSG00000027782.10	Kpna4	no_change	no_change	no_change	no_change	no_change	no_change
ENSMUSG00000027787.14	Nmd3	no_change	no_change	no_change	no_change	no_change	no_change
ENSMUSG00000027800.14	Tm4sf1	no_change	down	no_change	down	no_change	no_change
ENSMUSG00000027801.7	Tm4sf4	down	down	no_change	down	no_change	no_change
ENSMUSG00000027804.13	Ppid	no_change	no_change	no_change	no_change	no_change	no_change
ENSMUSG00000027805.16	Pfn2	no_change	no_change	no_change	no_change	no_change	no_change
ENSMUSG00000027808.8	Serp1	no_change	no_change	down	down	down	no_change
ENSMUSG00000027809.14	Etfdh	no_change	no_change	no_change	no_change	no_change	no_change
ENSMUSG00000027811.9	4930579G24Rik	no_change	down	down	down	down	no_change
ENSMUSG00000027822.16	Slc33a1	no_change	down	no_change	down	no_change	no_change
ENSMUSG00000027823.9	Gmps	no_change	no_change	no_change	no_change	no_change	no_change
ENSMUSG00000027828.12	Ssr3	no_change	no_change	no_change	no_change	no_change	no_change
ENSMUSG00000027843.13	Ptpn22	down	down	down	down	no_change	up
ENSMUSG00000027845.15	Dclre1b	no_change	no_change	no_change	no_change	no_change	no_change
ENSMUSG00000027849.19	Syt6	down	down	down	down	no_change	no_change
ENSMUSG00000027854.12	Sike1	no_change	no_change	no_change	no_change	no_change	no_change
ENSMUSG00000027859.10	Ngf	no_change	no_change	no_change	no_change	no_change	no_change
ENSMUSG00000027860.15	Vangl1	no_change	no_change	no_change	no_change	no_change	no_change
ENSMUSG00000027868.11	Tbx15	no_change	no_change	no_change	no_change	no_change	no_change
ENSMUSG00000027879.9	Sec22b	no_change	no_change	no_change	down	no_change	no_change
ENSMUSG00000027883.15	Gpsm2	no_change	down	down	down	down	no_change
ENSMUSG00000027884.16	Clcc1	no_change	down	no_change	down	down	no_change
ENSMUSG00000027890.17	Gstm4	no_change	down	down	down	down	no_change
ENSMUSG00000027893.14	Ahcyl1	no_change	no_change	no_change	no_change	no_change	no_change
ENSMUSG00000027896.15	Slc16a4	no_change	down	no_change	down	no_change	no_change
ENSMUSG00000027905.15	Ddx20	no_change	no_change	no_change	no_change	no_change	no_change
ENSMUSG00000027933.11	Ints3	no_change	no_change	no_change	no_change	no_change	no_change
ENSMUSG00000027935.14	Rab13	no_change	no_change	no_change	no_change	no_change	no_change
ENSMUSG00000027940.18	Tpm3	no_change	no_change	no_change	no_change	no_change	no_change
ENSMUSG00000027947.11	Il6ra	no_change	no_change	no_change	no_change	no_change	no_change
ENSMUSG00000027955.16	Gask1b	no_change	down	down	no_change	down	no_change
ENSMUSG00000027959.14	Sass6	no_change	down	down	down	down	no_change
ENSMUSG00000027962.14	Vcam1	no_change	down	down	down	down	no_change
ENSMUSG00000027966.20	Col11a1	no_change	no_change	no_change	down	no_change	no_change
ENSMUSG00000027968.11	Larp7	no_change	no_change	no_change	no_change	no_change	no_change
ENSMUSG00000027977.15	Ndst3	no_change	down	down	down	no_change	no_change
ENSMUSG00000027981.14	Rnpc3	no_change	no_change	no_change	no_change	no_change	no_change
ENSMUSG00000027984.8	Hadh	no_change	no_change	no_change	no_change	no_change	no_change
ENSMUSG00000027994.14	Mcub	no_change	no_change	no_change	down	down	no_change
ENSMUSG00000028007.13	Snx7	no_change	down	no_change	down	down	no_change
ENSMUSG00000028010.16	Gar1	no_change	down	no_change	down	no_change	no_change
ENSMUSG00000028013.16	Ppa2	no_change	no_change	no_change	no_change	no_change	no_change
ENSMUSG00000028016.9	Ints12	no_change	no_change	no_change	no_change	no_change	no_change
ENSMUSG00000028018.15	Gstcd	no_change	down	down	down	down	no_change
ENSMUSG00000028019.9	Pdgfc	no_change	no_change	no_change	no_change	no_change	no_change
ENSMUSG00000028031.6	Dkk2	no_change	down	down	down	down	no_change
ENSMUSG00000028032.13	Papss1	no_change	down	no_change	down	down	no_change
ENSMUSG00000028034.15	Fubp1	no_change	down	no_change	no_change	no_change	no_change
ENSMUSG00000028036.6	Ptgfr	down	down	down	down	down	no_change
ENSMUSG00000028044.6	Cks1b	no_change	down	down	down	down	no_change
ENSMUSG00000028062.15	Lamtor2	no_change	no_change	no_change	no_change	no_change	no_change
ENSMUSG00000028063.15	Lmna	no_change	no_change	no_change	no_change	no_change	no_change
ENSMUSG00000028066.15	Pmf1	no_change	down	down	down	down	no_change
ENSMUSG00000028068.14	Iqgap3	no_change	down	down	down	down	no_change
ENSMUSG00000028069.16	Gpatch4	no_change	no_change	no_change	no_change	no_change	no_change
ENSMUSG00000028073.15	Pear1	no_change	no_change	no_change	no_change	no_change	no_change
ENSMUSG00000028080.16	Lrba	no_change	no_change	no_change	no_change	no_change	no_change
ENSMUSG00000028089.5	Chd1l	no_change	no_change	no_change	no_change	no_change	no_change
ENSMUSG00000028096.13	Gpr89	no_change	no_change	no_change	no_change	no_change	no_change
ENSMUSG00000028100.11	Nudt17	no_change	no_change	no_change	down	down	no_change
ENSMUSG00000028102.15	Pex11b	no_change	no_change	no_change	no_change	no_change	no_change
ENSMUSG00000028108.15	Ecm1	no_change	down	no_change	down	no_change	no_change
ENSMUSG00000028114.16	Mettl14	no_change	no_change	no_change	no_change	no_change	no_change
ENSMUSG00000028128.13	F3	no_change	down	no_change	no_change	no_change	no_change
ENSMUSG00000028136.15	Snx27	no_change	no_change	no_change	no_change	no_change	no_change
ENSMUSG00000028140.13	Mrpl9	no_change	no_change	no_change	no_change	no_change	no_change
ENSMUSG00000028156.12	Eif4e	no_change	down	no_change	down	no_change	no_change
ENSMUSG00000028158.14	Mttp	no_change	no_change	no_change	no_change	no_change	no_change
ENSMUSG00000028159.14	Dapp1	no_change	no_change	no_change	no_change	down	no_change
ENSMUSG00000028163.17	Nfkb1	no_change	no_change	no_change	down	no_change	no_change
ENSMUSG00000028175.15	Depdc1a	no_change	down	down	down	down	down
ENSMUSG00000028180.18	Zranb2	no_change	no_change	no_change	no_change	no_change	no_change
ENSMUSG00000028187.10	Rpf1	no_change	no_change	no_change	no_change	no_change	no_change
ENSMUSG00000028189.12	Ctbs	no_change	no_change	no_change	no_change	no_change	no_change
ENSMUSG00000028194.15	Ddah1	no_change	no_change	no_change	down	no_change	no_change
ENSMUSG00000028199.18	Cryz	no_change	no_change	no_change	no_change	no_change	no_change
ENSMUSG00000028207.18	Asph	no_change	down	no_change	down	no_change	no_change
ENSMUSG00000028212.16	Ccne2	no_change	down	down	down	down	no_change
ENSMUSG00000028226.15	Mmp16	no_change	no_change	no_change	no_change	no_change	no_change
ENSMUSG00000028251.5	Tstd3	no_change	down	down	down	down	no_change
ENSMUSG00000028261.13	Ndufaf4	no_change	no_change	no_change	no_change	no_change	no_change
ENSMUSG00000028266.17	Lmo4	no_change	down	no_change	down	no_change	no_change
ENSMUSG00000028271.9	Gtf2b	no_change	no_change	no_change	no_change	no_change	no_change
ENSMUSG00000028282.12	Casp8ap2	no_change	no_change	no_change	no_change	no_change	no_change
ENSMUSG00000028292.14	Rars2	no_change	no_change	no_change	no_change	no_change	no_change
ENSMUSG00000028295.14	Smim8	no_change	no_change	no_change	no_change	no_change	no_change
ENSMUSG00000028312.19	Smc2	no_change	down	down	down	down	no_change
ENSMUSG00000028318.14	Polr1e	no_change	no_change	no_change	no_change	no_change	no_change
ENSMUSG00000028322.11	Exosc3	no_change	no_change	no_change	no_change	no_change	no_change
ENSMUSG00000028328.13	Tmod1	no_change	no_change	no_change	no_change	no_change	no_change
ENSMUSG00000028329.13	Xpa	no_change	no_change	no_change	no_change	no_change	no_change
ENSMUSG00000028330.8	Ncbp1	no_change	no_change	no_change	no_change	no_change	no_change
ENSMUSG00000028333.10	Anp32b	no_change	no_change	no_change	no_change	no_change	no_change
ENSMUSG00000028334.10	Nans	no_change	no_change	down	no_change	down	no_change
ENSMUSG00000028339.17	Col15a1	down	down	down	down	down	no_change
ENSMUSG00000028343.10	Erp44	no_change	no_change	no_change	no_change	no_change	no_change
ENSMUSG00000028367.5	Txn1	no_change	no_change	no_change	no_change	no_change	no_change
ENSMUSG00000028378.6	Ptgr1	no_change	no_change	no_change	no_change	no_change	no_change
ENSMUSG00000028393.10	Alad	no_change	no_change	no_change	no_change	no_change	no_change
ENSMUSG00000028394.9	Pole3	no_change	down	down	down	down	no_change
ENSMUSG00000028398.8	Dmac1	no_change	no_change	no_change	no_change	no_change	no_change
ENSMUSG00000028403.15	Zdhhc21	no_change	no_change	no_change	no_change	no_change	no_change
ENSMUSG00000028426.10	Rad23b	no_change	no_change	no_change	no_change	no_change	no_change
ENSMUSG00000028430.14	Nol6	no_change	no_change	no_change	no_change	no_change	no_change
ENSMUSG00000028433.14	Ubap2	no_change	no_change	no_change	no_change	no_change	no_change
ENSMUSG00000028438.16	Kif24	no_change	no_change	no_change	down	no_change	no_change
ENSMUSG00000028452.7	Vcp	no_change	no_change	no_change	no_change	no_change	no_change
ENSMUSG00000028453.10	Fancg	no_change	no_change	no_change	no_change	no_change	no_change
ENSMUSG00000028455.15	Stoml2	no_change	no_change	no_change	no_change	no_change	no_change
ENSMUSG00000028463.14	Car9	no_change	no_change	no_change	no_change	no_change	no_change
ENSMUSG00000028464.16	Tpm2	no_change	no_change	no_change	down	down	no_change
ENSMUSG00000028479.18	Gne	no_change	no_change	no_change	no_change	no_change	no_change
ENSMUSG00000028480.14	Glipr2	no_change	down	down	down	down	no_change
ENSMUSG00000028483.13	Snapc3	no_change	no_change	no_change	no_change	no_change	no_change
ENSMUSG00000028484.16	Psip1	no_change	no_change	no_change	down	no_change	no_change
ENSMUSG00000028487.18	Bnc2	no_change	no_change	no_change	no_change	no_change	no_change
ENSMUSG00000028496.17	Mllt3	no_change	down	no_change	down	no_change	no_change
ENSMUSG00000028497.12	Hacd4	no_change	down	down	down	down	no_change
ENSMUSG00000028521.17	Slc35d1	no_change	no_change	no_change	no_change	no_change	no_change
ENSMUSG00000028524.21	Sgip1	no_change	no_change	no_change	no_change	no_change	no_change
ENSMUSG00000028538.12	St3gal3	no_change	no_change	no_change	no_change	no_change	no_change
ENSMUSG00000028539.14	Artn	down	down	no_change	down	down	no_change
ENSMUSG00000028540.6	Dph2	no_change	no_change	no_change	no_change	no_change	no_change
ENSMUSG00000028541.14	B4galt2	no_change	no_change	no_change	no_change	no_change	no_change
ENSMUSG00000028549.17	Itgb3bp	no_change	down	no_change	down	no_change	no_change
ENSMUSG00000028551.14	Cdkn2c	no_change	down	down	down	down	no_change
ENSMUSG00000028552.13	Eps15	no_change	no_change	no_change	no_change	no_change	no_change
ENSMUSG00000028558.14	Calr4	down	down	no_change	down	no_change	no_change
ENSMUSG00000028560.11	Usp1	no_change	down	no_change	down	down	no_change
ENSMUSG00000028567.8	Txndc12	no_change	no_change	no_change	no_change	no_change	no_change
ENSMUSG00000028576.12	Ift74	no_change	no_change	no_change	no_change	no_change	no_change
ENSMUSG00000028578.8	Caap1	no_change	no_change	no_change	no_change	no_change	no_change
ENSMUSG00000028583.14	Pdpn	no_change	no_change	no_change	no_change	no_change	no_change
ENSMUSG00000028587.18	Orc1	no_change	down	down	down	down	no_change
ENSMUSG00000028603.15	Scp2	no_change	no_change	no_change	no_change	no_change	no_change
ENSMUSG00000028608.15	Czib	no_change	no_change	no_change	no_change	no_change	no_change
ENSMUSG00000028609.6	Magoh	no_change	no_change	no_change	no_change	no_change	no_change
ENSMUSG00000028614.14	Ndc1	no_change	down	down	down	down	no_change
ENSMUSG00000028617.10	Lrrc42	no_change	no_change	no_change	no_change	no_change	no_change
ENSMUSG00000028619.15	Tceanc2	no_change	no_change	no_change	no_change	no_change	no_change
ENSMUSG00000028633.7	Ctps	no_change	down	down	down	down	no_change
ENSMUSG00000028634.17	Hivep3	no_change	down	down	down	down	no_change
ENSMUSG00000028635.7	Edn2	down	down	down	down	down	no_change
ENSMUSG00000028639.14	Ybx1	no_change	no_change	no_change	no_change	no_change	no_change
ENSMUSG00000028641.16	P3h1	no_change	no_change	no_change	no_change	no_change	no_change
ENSMUSG00000028647.13	Mycbp	no_change	down	no_change	down	no_change	no_change
ENSMUSG00000028648.13	Ndufs5	no_change	no_change	no_change	no_change	no_change	no_change
ENSMUSG00000028651.12	Ppie	no_change	no_change	no_change	no_change	no_change	no_change
ENSMUSG00000028653.16	Trit1	no_change	no_change	no_change	no_change	no_change	no_change
ENSMUSG00000028654.13	Mycl	no_change	no_change	no_change	no_change	no_change	no_change
ENSMUSG00000028655.11	Mfsd2a	no_change	no_change	no_change	down	down	no_change
ENSMUSG00000028669.15	Pithd1	no_change	down	down	down	down	no_change
ENSMUSG00000028671.16	Gale	no_change	no_change	no_change	down	no_change	no_change
ENSMUSG00000028672.13	Hmgcl	no_change	no_change	no_change	no_change	no_change	no_change
ENSMUSG00000028675.12	Pnrc2	no_change	no_change	no_change	no_change	no_change	no_change
ENSMUSG00000028676.17	Srsf10	no_change	no_change	no_change	no_change	no_change	no_change
ENSMUSG00000028678.13	Kif2c	no_change	down	down	down	down	down
ENSMUSG00000028683.14	Eif2b3	no_change	no_change	no_change	no_change	no_change	no_change
ENSMUSG00000028687.17	Mutyh	no_change	no_change	no_change	down	no_change	no_change
ENSMUSG00000028688.13	Toe1	no_change	no_change	no_change	no_change	no_change	no_change
ENSMUSG00000028690.4	Mmachc	no_change	down	no_change	down	no_change	no_change
ENSMUSG00000028691.12	Prdx1	no_change	no_change	no_change	no_change	no_change	no_change
ENSMUSG00000028693.15	Nasp	no_change	down	down	down	down	no_change
ENSMUSG00000028696.12	Ipp	no_change	no_change	no_change	no_change	no_change	no_change
ENSMUSG00000028702.15	Rad54l	no_change	down	down	down	down	down
ENSMUSG00000028709.3	Mob3c	no_change	no_change	no_change	no_change	no_change	no_change
ENSMUSG00000028718.16	Stil	no_change	down	down	down	down	no_change
ENSMUSG00000028719.8	Cmpk1	no_change	no_change	no_change	no_change	no_change	no_change
ENSMUSG00000028729.15	Ebna1bp2	no_change	no_change	no_change	no_change	no_change	no_change
ENSMUSG00000028741.13	Mrto4	no_change	no_change	no_change	no_change	no_change	no_change
ENSMUSG00000028755.3	Cda	no_change	down	down	down	down	no_change
ENSMUSG00000028757.4	Ddost	no_change	no_change	no_change	no_change	no_change	no_change
ENSMUSG00000028772.19	Zcchc17	no_change	no_change	no_change	no_change	no_change	no_change
ENSMUSG00000028782.14	Adgrb2	no_change	no_change	down	no_change	no_change	no_change
ENSMUSG00000028788.14	Ptp4a2	no_change	no_change	no_change	no_change	no_change	no_change
ENSMUSG00000028789.16	Azin2	no_change	down	no_change	no_change	no_change	no_change
ENSMUSG00000028792.14	Ak2	no_change	down	no_change	down	down	no_change
ENSMUSG00000028800.15	Hdac1	no_change	no_change	no_change	down	no_change	no_change
ENSMUSG00000028811.11	Yars	no_change	no_change	no_change	no_change	no_change	no_change
ENSMUSG00000028820.13	Sfpq	no_change	down	no_change	down	no_change	no_change
ENSMUSG00000028833.13	Ncdn	no_change	no_change	no_change	no_change	no_change	no_change
ENSMUSG00000028837.8	Psmb2	no_change	no_change	no_change	no_change	no_change	no_change
ENSMUSG00000028854.9	Slc9a1	no_change	no_change	no_change	no_change	no_change	no_change
ENSMUSG00000028864.7	Hgf	down	down	down	down	down	no_change
ENSMUSG00000028869.13	Gnl2	no_change	no_change	no_change	no_change	no_change	no_change
ENSMUSG00000028873.16	Cdca8	no_change	down	down	down	down	no_change
ENSMUSG00000028879.4	Stx12	no_change	no_change	no_change	no_change	no_change	no_change
ENSMUSG00000028882.13	Ppp1r8	no_change	no_change	no_change	no_change	no_change	no_change
ENSMUSG00000028883.17	Sema3a	no_change	down	down	down	down	no_change
ENSMUSG00000028884.14	Rpa2	no_change	down	down	down	down	no_change
ENSMUSG00000028885.8	Smpdl3b	no_change	down	down	down	down	no_change
ENSMUSG00000028886.15	Eya3	no_change	no_change	no_change	no_change	no_change	no_change
ENSMUSG00000028889.17	Yrdc	no_change	no_change	no_change	no_change	no_change	no_change
ENSMUSG00000028894.18	Inpp5b	no_change	no_change	no_change	no_change	no_change	no_change
ENSMUSG00000028896.13	Rcc1	no_change	down	down	down	down	no_change
ENSMUSG00000028898.15	Trnau1ap	no_change	no_change	no_change	no_change	no_change	no_change
ENSMUSG00000028899.11	Taf12	no_change	no_change	no_change	no_change	no_change	no_change
ENSMUSG00000028902.4	Sf3a3	no_change	no_change	no_change	no_change	no_change	no_change
ENSMUSG00000028906.17	Epb41	no_change	no_change	no_change	no_change	no_change	no_change
ENSMUSG00000028907.7	Utp11	no_change	no_change	no_change	no_change	no_change	no_change
ENSMUSG00000028911.16	Srsf4	no_change	no_change	no_change	no_change	no_change	no_change
ENSMUSG00000028926.15	Cdk14	no_change	no_change	no_change	down	no_change	no_change
ENSMUSG00000028931.12	Kcnab2	no_change	down	no_change	no_change	no_change	no_change
ENSMUSG00000028932.7	Psmc2	no_change	no_change	no_change	no_change	no_change	no_change
ENSMUSG00000028933.11	Xrcc2	no_change	down	down	down	down	no_change
ENSMUSG00000028937.14	Acot7	no_change	no_change	no_change	no_change	no_change	no_change
ENSMUSG00000028945.9	Rheb	no_change	no_change	no_change	no_change	no_change	no_change
ENSMUSG00000028948.16	Nol9	no_change	no_change	no_change	no_change	no_change	no_change
ENSMUSG00000028964.14	Park7	no_change	no_change	no_change	no_change	no_change	no_change
ENSMUSG00000028965.13	Tnfrsf9	no_change	down	down	down	down	no_change
ENSMUSG00000028967.10	Errfi1	down	down	no_change	down	no_change	no_change
ENSMUSG00000028970.9	Abcb1b	no_change	no_change	no_change	no_change	no_change	no_change
ENSMUSG00000028974.13	Dffa	no_change	no_change	no_change	no_change	no_change	no_change
ENSMUSG00000028980.14	H6pd	no_change	no_change	no_change	no_change	no_change	no_change
ENSMUSG00000028988.13	Ctnnbip1	no_change	no_change	no_change	no_change	no_change	no_change
ENSMUSG00000028990.13	Lzic	no_change	no_change	no_change	no_change	no_change	no_change
ENSMUSG00000028998.6	Tomm7	no_change	no_change	no_change	no_change	no_change	no_change
ENSMUSG00000028999.15	Rint1	no_change	no_change	no_change	no_change	no_change	no_change
ENSMUSG00000029012.11	Orc5	no_change	down	no_change	down	no_change	no_change
ENSMUSG00000029014.14	Dnajc2	no_change	no_change	no_change	no_change	no_change	no_change
ENSMUSG00000029036.18	Atad3a	no_change	no_change	no_change	no_change	no_change	no_change
ENSMUSG00000029047.13	Pex10	no_change	no_change	no_change	no_change	no_change	no_change
ENSMUSG00000029063.16	Nadk	no_change	no_change	no_change	no_change	no_change	no_change
ENSMUSG00000029066.12	Mrpl20	no_change	no_change	no_change	no_change	no_change	no_change
ENSMUSG00000029071.16	Dvl1	no_change	no_change	no_change	no_change	no_change	no_change
ENSMUSG00000029073.9	Cptp	no_change	no_change	no_change	no_change	no_change	no_change
ENSMUSG00000029082.17	Bst1	no_change	down	down	down	down	no_change
ENSMUSG00000029084.5	Cd38	no_change	down	no_change	down	no_change	no_change
ENSMUSG00000029093.14	Sorcs2	no_change	no_change	no_change	down	no_change	no_change
ENSMUSG00000029096.15	Htra3	no_change	down	no_change	down	no_change	no_change
ENSMUSG00000029103.16	Lrpap1	no_change	no_change	no_change	no_change	no_change	no_change
ENSMUSG00000029108.14	Pcdh7	no_change	down	no_change	down	no_change	no_change
ENSMUSG00000029111.7	Nelfa	no_change	no_change	no_change	no_change	no_change	no_change
ENSMUSG00000029122.11	Evc	no_change	no_change	no_change	no_change	no_change	no_change
ENSMUSG00000029125.14	Stx18	no_change	no_change	no_change	no_change	no_change	no_change
ENSMUSG00000029135.10	Fosl2	no_change	no_change	no_change	no_change	no_change	no_change
ENSMUSG00000029136.9	Rbks	no_change	down	down	down	no_change	no_change
ENSMUSG00000029145.12	Eif2b4	no_change	no_change	no_change	no_change	no_change	no_change
ENSMUSG00000029147.11	Ppm1g	no_change	no_change	no_change	no_change	no_change	no_change
ENSMUSG00000029152.13	Ociad1	no_change	no_change	no_change	no_change	no_change	no_change
ENSMUSG00000029153.11	Ociad2	no_change	no_change	no_change	down	no_change	no_change
ENSMUSG00000029161.7	Cgref1	no_change	down	no_change	down	no_change	no_change
ENSMUSG00000029162.15	Khk	no_change	down	no_change	down	no_change	no_change
ENSMUSG00000029163.9	Emilin1	no_change	no_change	no_change	no_change	no_change	no_change
ENSMUSG00000029169.11	Dhx15	no_change	no_change	no_change	no_change	no_change	no_change
ENSMUSG00000029171.12	Pgm2	no_change	no_change	no_change	no_change	no_change	no_change
ENSMUSG00000029173.12	Sepsecs	no_change	no_change	no_change	no_change	no_change	no_change
ENSMUSG00000029174.18	Tbc1d1	no_change	no_change	no_change	down	no_change	no_change
ENSMUSG00000029176.13	Anapc4	no_change	no_change	no_change	no_change	no_change	no_change
ENSMUSG00000029177.9	Cenpa	no_change	down	down	down	down	no_change
ENSMUSG00000029185.14	Fam114a1	no_change	no_change	no_change	no_change	no_change	no_change
ENSMUSG00000029191.16	Rfc1	no_change	no_change	no_change	no_change	no_change	no_change
ENSMUSG00000029198.3	Grpel1	no_change	no_change	no_change	no_change	no_change	no_change
ENSMUSG00000029199.11	Lias	no_change	no_change	no_change	no_change	no_change	no_change
ENSMUSG00000029202.12	Pds5a	no_change	no_change	no_change	no_change	no_change	no_change
ENSMUSG00000029203.16	Ube2k	no_change	no_change	no_change	no_change	no_change	no_change
ENSMUSG00000029208.16	Guf1	no_change	no_change	no_change	no_change	no_change	no_change
ENSMUSG00000029227.15	Fip1l1	no_change	down	no_change	no_change	no_change	no_change
ENSMUSG00000029231.15	Pdgfra	down	down	no_change	down	no_change	no_change
ENSMUSG00000029234.13	Tmem165	no_change	no_change	no_change	no_change	no_change	no_change
ENSMUSG00000029245.16	Epha5	down	down	no_change	down	down	no_change
ENSMUSG00000029246.14	Ppat	no_change	down	down	down	down	no_change
ENSMUSG00000029247.17	Paics	no_change	no_change	no_change	no_change	no_change	no_change
ENSMUSG00000029250.5	Polr2b	no_change	no_change	no_change	no_change	no_change	no_change
ENSMUSG00000029263.15	Pigg	no_change	no_change	no_change	no_change	no_change	no_change
ENSMUSG00000029265.4	Dr1	no_change	no_change	no_change	no_change	no_change	no_change
ENSMUSG00000029276.13	Glmn	no_change	no_change	no_change	no_change	no_change	no_change
ENSMUSG00000029283.17	Cdc7	no_change	down	down	down	down	no_change
ENSMUSG00000029290.12	Zfp326	no_change	no_change	no_change	down	down	no_change
ENSMUSG00000029304.14	Spp1	down	down	down	down	down	no_change
ENSMUSG00000029309.7	Sparcl1	no_change	down	down	down	down	no_change
ENSMUSG00000029319.8	Coq2	no_change	no_change	no_change	no_change	down	no_change
ENSMUSG00000029326.13	Enoph1	no_change	no_change	no_change	no_change	no_change	no_change
ENSMUSG00000029328.15	Hnrnpdl	no_change	no_change	no_change	down	no_change	no_change
ENSMUSG00000029334.14	Prkg2	down	down	no_change	down	no_change	no_change
ENSMUSG00000029344.14	Tpst2	no_change	no_change	no_change	no_change	no_change	no_change
ENSMUSG00000029346.12	Srrd	no_change	no_change	no_change	no_change	no_change	no_change
ENSMUSG00000029363.14	Rfc5	no_change	down	down	down	down	no_change
ENSMUSG00000029366.10	Dck	no_change	down	down	down	down	no_change
[truncated: 2,605 more rows]
